# Supplementary material for: 3-Hy­droxy-2-[(2-hy­droxy-4,4-dimethyl-6-oxocyclo­hex-1-en-1-yl)(3-nitro­phen­yl)meth­yl]-5,5-dimethyl­cyclo­hex-2-en-1-one
Source: Acta Crystallogr Sect E Struct Rep Online. 2010 Oct 13;66(Pt 11):o2806–7. doi: 10.1107/S1600536810040079 (PMC3009059; doi:10.1107/S1600536810040079)
Supplement: Supplementary file 2 [file e-66-o2806-Isup2.hkl]

# 
# h,k,l, Fc-squared, Fo-squared, sigma(Fo-squared) and status flag 
# 
data_I
_shelx_title '  P21/n' 
_shelx_refln_list_code          4 
_shelx_F_calc_maximum      231.68 
_exptl_crystal_F_000       880.00 
_reflns_d_resolution_high  0.7696 
 
loop_ 
 _symmetry_equiv_pos_as_xyz 
 'x, y, z' 
 'x+1/2, -y+1/2, z+1/2' 
 '-x, -y, -z' 
 '-x-1/2, y-1/2, -z-1/2' 
 
_cell_length_a    14.2326 
_cell_length_b     8.6505 
_cell_length_c    16.8410 
_cell_angle_alpha  90.000 
_cell_angle_beta   97.796 
_cell_angle_gamma  90.000 
 
_shelx_F_squared_multiplier     1.000 
 
loop_ 
 _refln_index_h 
 _refln_index_k 
 _refln_index_l 
 _refln_F_squared_calc 
 _refln_F_squared_meas 
 _refln_F_squared_sigma 
 _refln_observed_status 
   2   0   0     4010.28     3899.73     95.98 o 
   4   0   0      300.38      292.58      9.94 o 
   6   0   0        9.11       16.77      2.68 o 
   8   0   0     6978.72     7278.46    177.28 o 
  10   0   0       61.72       54.85      8.49 o 
  12   0   0      151.23      103.71     21.99 o 
  14   0   0     1350.87     1167.93     37.36 o 
  16   0   0       10.40       11.06      5.60 o 
  18   0   0      150.55      171.80     20.46 o 
   1   1   0      241.13      234.70      3.91 o 
   2   1   0        5.99        6.64      0.67 o 
   3   1   0     3489.69     3379.05     47.98 o 
   4   1   0     7300.32     7477.53    105.04 o 
   5   1   0     5456.70     5433.94     83.78 o 
   6   1   0     3318.96     3503.83     54.98 o 
   7   1   0      408.07      415.14      7.89 o 
   8   1   0     2707.76     2875.79     42.42 o 
   9   1   0     2371.41     2394.76     36.04 o 
  10   1   0       58.41       63.90      3.98 o 
  11   1   0        5.88        5.96      2.22 o 
  12   1   0      333.93      334.44     10.47 o 
  13   1   0       35.77       28.50      3.95 o 
  14   1   0      259.29      229.96      9.32 o 
  15   1   0       85.72       76.63     11.72 o 
  16   1   0       17.68       15.42      4.86 o 
  17   1   0      640.33      671.82     22.20 o 
  18   1   0       59.75       59.05      9.60 o 
   0   2   0       86.00       88.37      4.29 o 
   1   2   0      254.06      256.08      5.14 o 
   2   2   0      691.46      686.12     10.81 o 
   3   2   0      764.07      787.94     12.34 o 
   4   2   0        2.33        7.12      1.08 o 
   5   2   0      851.77      793.90     12.80 o 
   6   2   0     1332.55     1389.84     21.36 o 
   7   2   0     2037.39     2116.08     35.21 o 
   8   2   0     1875.79     1989.29     35.06 o 
   9   2   0      362.47      397.14      9.38 o 
  10   2   0       24.74       26.91      2.86 o 
  11   2   0      379.87      347.68     10.16 o 
  12   2   0      213.21      212.20      7.20 o 
  13   2   0      534.37      552.79     15.04 o 
  14   2   0      120.08      154.91      9.83 o 
  15   2   0        4.90        3.76      3.98 o 
  16   2   0        2.85        2.16      4.02 o 
  17   2   0        5.88        8.64      6.33 o 
  18   2   0       32.47       28.15      8.31 o 
   1   3   0       52.75       50.95      3.71 o 
   2   3   0       12.57        6.95      1.18 o 
   3   3   0     1603.80     1650.52     27.30 o 
   4   3   0      255.99      320.32      6.28 o 
   5   3   0     1169.51     1213.12     19.05 o 
   6   3   0       59.33       49.09      2.52 o 
   7   3   0      693.97      720.73     15.84 o 
   8   3   0      471.79      477.97      9.27 o 
   9   3   0       38.39       31.30      2.96 o 
  10   3   0       91.99      103.14      5.18 o 
  11   3   0      512.22      504.23     11.98 o 
  12   3   0      466.20      479.17     13.61 o 
  13   3   0      122.77      131.06      9.00 o 
  14   3   0       19.58       16.76      4.62 o 
  15   3   0       47.26       44.39      7.59 o 
  16   3   0       10.91       12.32      6.14 o 
  17   3   0       50.60       44.37      8.95 o 
   0   4   0     4205.33     4429.38    111.05 o 
   1   4   0      191.92      195.59      4.78 o 
   2   4   0        3.05        1.90      0.97 o 
   3   4   0     2586.75     2745.38     40.54 o 
   4   4   0      340.57      354.94      7.19 o 
   5   4   0     1246.59     1270.21     20.25 o 
   6   4   0       35.06       32.57      2.44 o 
   7   4   0        3.14        1.54      1.39 o 
   8   4   0      726.70      734.71     13.26 o 
   9   4   0       18.76       25.70      3.64 o 
  10   4   0       27.95       29.46      4.02 o 
  11   4   0       13.52       23.73      5.65 o 
  12   4   0       12.24       11.79      4.24 o 
  13   4   0      412.79      448.10     16.39 o 
  14   4   0       11.76       10.99      5.66 o 
  15   4   0        2.23        8.09      5.62 o 
  16   4   0       86.61       99.51     11.84 o 
  17   4   0        1.87       -6.18      5.22 o 
   1   5   0       43.02       38.05      2.57 o 
   2   5   0     2729.65     2952.43     48.10 o 
   3   5   0       47.47       48.58      3.87 o 
   4   5   0     1085.55     1206.45     22.00 o 
   5   5   0      831.82      836.07     14.60 o 
   6   5   0       73.05       66.50      4.15 o 
   7   5   0      123.27      135.25      5.79 o 
   8   5   0      528.98      523.06     13.06 o 
   9   5   0     1034.12     1062.85     23.92 o 
  10   5   0     1983.56     2022.14     40.84 o 
  11   5   0      403.51      430.12     13.38 o 
  12   5   0       56.19       59.29      6.44 o 
  13   5   0     1080.20     1071.50     30.27 o 
  14   5   0       14.85       25.84      5.78 o 
  15   5   0      818.50      857.64     33.55 o 
  16   5   0       47.34       42.28      9.24 o 
   0   6   0     2891.00     2936.19     76.57 o 
   1   6   0       42.46       48.91      3.18 o 
   2   6   0     1501.39     1416.01     23.15 o 
   3   6   0      265.21      290.22      7.76 o 
   4   6   0     1321.51     1291.67     24.01 o 
   5   6   0     2111.65     2093.05     36.37 o 
   6   6   0      633.40      630.03     14.05 o 
   7   6   0      757.38      720.40     15.62 o 
   8   6   0       14.55       11.14      3.46 o 
   9   6   0       12.38        7.86      3.45 o 
  10   6   0       21.39       15.83      4.03 o 
  11   6   0       83.17       66.63      7.98 o 
  12   6   0      182.40      189.02     12.22 o 
  13   6   0        1.86        7.64      4.84 o 
  14   6   0      116.03      125.78     10.78 o 
  15   6   0      139.29      179.76     34.07 o 
   1   7   0      619.30      619.24     12.58 o 
   2   7   0       36.13       29.43      3.46 o 
   3   7   0       10.27       13.02      2.90 o 
   4   7   0      916.83      913.81     21.01 o 
   5   7   0        4.84        3.78      2.64 o 
   6   7   0      239.71      243.72      8.41 o 
   7   7   0      642.99      607.62     14.45 o 
   8   7   0       44.80       40.15      5.07 o 
   9   7   0       66.21       68.10      6.22 o 
  10   7   0       48.87       59.81      7.31 o 
  11   7   0      250.40      243.93     16.63 o 
  12   7   0        0.21        3.62      4.75 o 
  13   7   0      159.16      161.29     15.83 o 
  14   7   0       94.15      129.17     11.46 o 
   0   8   0       85.36       74.10      8.23 o 
   1   8   0      288.85      251.26      8.45 o 
   2   8   0       64.22       66.00      5.08 o 
   3   8   0        8.15        6.69      3.79 o 
   4   8   0        8.22        7.65      2.85 o 
   5   8   0      162.93      147.88      9.59 o 
   6   8   0       49.59       53.25      4.84 o 
   7   8   0      287.59      298.43     11.40 o 
   8   8   0       66.74       64.60      6.53 o 
   9   8   0       15.43       17.76      7.50 o 
  10   8   0      241.47      256.10     14.77 o 
  11   8   0        0.03       -0.06      4.65 o 
  12   8   0      264.86      268.28     15.88 o 
   1   9   0        0.00       -0.73      2.80 o 
   2   9   0        4.42        3.35      3.38 o 
   3   9   0      141.17      158.83      7.96 o 
   4   9   0       51.72       47.84      4.92 o 
   5   9   0        1.52        1.63      2.59 o 
   6   9   0       21.83       29.50      5.00 o 
   7   9   0       50.14       55.85      7.47 o 
   8   9   0       35.51       34.68      6.55 o 
   9   9   0       89.48      106.35      9.95 o 
  10   9   0       32.30       44.00      7.68 o 
   0  10   0       16.14       17.72      6.22 o 
   1  10   0      282.16      292.95     13.48 o 
   2  10   0       45.95       40.47      5.62 o 
   3  10   0      513.25      541.25     16.80 o 
   4  10   0        1.38        3.17      4.48 o 
   5  10   0       54.21       58.07      7.73 o 
   6  10   0        3.07        7.00      3.45 o 
   7  10   0        3.09       10.30      5.38 o 
   8  10   0       77.65       75.47      8.90 o 
   1  11   0       16.34       15.79      4.68 o 
   2  11   0      180.43      181.94     11.02 o 
   3  11   0        8.65       14.01      6.82 o 
 -17   0   1      684.24      650.88     26.29 o 
 -15   0   1      484.80      423.16     23.24 o 
 -13   0   1      143.59      115.78      9.89 o 
 -11   0   1       29.15       45.26      6.70 o 
  -9   0   1      753.93      757.81     18.48 o 
  -7   0   1      148.31      186.60      7.02 o 
  -5   0   1       54.67       48.60      3.28 o 
  -3   0   1    15292.18    14328.89    285.10 o 
   1   0   1     2943.76     1589.33     70.72 o 
   3   0   1    53676.82    44595.46   1068.45 o 
   5   0   1    16404.93    16212.37    320.32 o 
   7   0   1     1663.79     1615.33     44.84 o 
   9   0   1      136.06      139.11      7.01 o 
  11   0   1      916.70      901.56     22.52 o 
  13   0   1        9.60       18.05      7.46 o 
  15   0   1        4.40        2.98      4.56 o 
  17   0   1       83.12       75.69      9.89 o 
 -18   1   1       59.78       47.64      7.34 o 
 -17   1   1        4.02        4.26      4.63 o 
 -16   1   1       28.96       32.25      5.92 o 
 -15   1   1      138.95      117.37      7.51 o 
 -14   1   1      287.40      280.85     10.29 o 
 -13   1   1      195.63      197.83      8.43 o 
 -12   1   1      108.34      118.44      6.71 o 
 -11   1   1        1.09        1.06      1.95 o 
 -10   1   1      533.64      581.32     12.41 o 
  -9   1   1        8.28        5.30      2.69 o 
  -8   1   1      237.36      242.96      5.41 o 
  -7   1   1     1595.51     1715.72     25.83 o 
  -6   1   1     1579.40     1696.05     27.47 o 
  -5   1   1       84.73       81.73      2.47 o 
  -4   1   1     8714.35     8759.92    150.34 o 
  -3   1   1     3036.79     3023.00     42.95 o 
  -2   1   1     5888.05     5507.66     77.34 o 
  -1   1   1     3199.38     3219.75     64.08 o 
   0   1   1     1838.95     1801.66     31.60 o 
   1   1   1     7374.49     7027.25     98.53 o 
   2   1   1    19015.59    17631.55    247.74 o 
   3   1   1     5445.10     5369.70     75.68 o 
   4   1   1     9219.30     9473.56    132.88 o 
   5   1   1      426.60      416.93      7.75 o 
   6   1   1     1502.01     1411.73     23.47 o 
   7   1   1       71.03       65.48      3.10 o 
   8   1   1      326.03      360.14      7.86 o 
   9   1   1     1517.73     1574.14     24.79 o 
  10   1   1        0.81        3.01      1.68 o 
  11   1   1      187.09      193.44      7.64 o 
  12   1   1       24.96       33.60      5.05 o 
  13   1   1      220.08      224.94      8.74 o 
  14   1   1      118.57      114.49      7.45 o 
  15   1   1      233.18      236.80     10.16 o 
  16   1   1      106.47      105.97     11.08 o 
  17   1   1       35.18       45.05      8.54 o 
  18   1   1      211.84      201.72     16.02 o 
 -18   2   1       44.71       58.36     10.08 o 
 -17   2   1       44.00       42.21      6.71 o 
 -16   2   1      180.06      175.49     15.30 o 
 -15   2   1       23.47       17.90      4.94 o 
 -14   2   1       47.94       37.00      5.51 o 
 -13   2   1       55.47       58.22      5.17 o 
 -12   2   1       58.45       61.74      4.38 o 
 -11   2   1      317.87      323.41     13.45 o 
 -10   2   1       91.01      101.42      5.40 o 
  -9   2   1      294.65      312.24      8.78 o 
  -8   2   1      119.72      117.77      5.53 o 
  -7   2   1      117.63      129.46      4.83 o 
  -6   2   1     1969.41     2100.91     31.15 o 
  -5   2   1       74.85       82.63      3.51 o 
  -4   2   1     1054.17     1139.44     17.35 o 
  -3   2   1     2620.70     2662.60     38.33 o 
  -2   2   1     3209.21     3069.78     53.64 o 
  -1   2   1     7602.23     7814.03    120.49 o 
   0   2   1      366.41      193.15      6.98 o 
   1   2   1     8298.53     8284.42    116.18 o 
   2   2   1      202.57      187.36      3.96 o 
   3   2   1       35.85       39.02      2.00 o 
   4   2   1      241.00      301.99      6.47 o 
   5   2   1     3329.33     3326.71     48.15 o 
   6   2   1     1219.41     1264.44     19.76 o 
   7   2   1     1001.81     1056.36     22.79 o 
   8   2   1     1077.75     1105.72     18.07 o 
   9   2   1      370.86      392.80      8.26 o 
  10   2   1      179.82      176.28      6.65 o 
  11   2   1     1589.42     1632.00     32.50 o 
  12   2   1      564.14      554.10     14.24 o 
  13   2   1      597.11      568.37     15.34 o 
  14   2   1     1385.71     1360.36     29.90 o 
  15   2   1      168.61      177.80     10.99 o 
  16   2   1       25.89       42.74     12.92 o 
  17   2   1       70.22       64.01     12.60 o 
 -17   3   1       22.69       24.51      7.67 o 
 -16   3   1       13.24       10.64      5.98 o 
 -15   3   1        8.15        8.11      4.81 o 
 -14   3   1        1.12       -1.97      2.78 o 
 -13   3   1      157.51      124.91      8.64 o 
 -12   3   1      125.60      127.49      7.29 o 
 -11   3   1       15.59       10.35      3.85 o 
 -10   3   1       16.64       22.73      3.64 o 
  -9   3   1      933.01      964.47     18.44 o 
  -8   3   1      138.37      136.63      5.01 o 
  -7   3   1       76.03       90.75      5.20 o 
  -6   3   1      907.63      966.63     15.70 o 
  -5   3   1      408.69      487.49      8.73 o 
  -4   3   1      651.15      755.54     12.37 o 
  -3   3   1      110.34      116.56      5.76 o 
  -2   3   1     5228.82     5453.32     84.94 o 
  -1   3   1     7863.32     8113.43    114.39 o 
   0   3   1      662.38      621.03     14.45 o 
   1   3   1      812.93      888.58     14.11 o 
   2   3   1        1.19        1.37      0.99 o 
   3   3   1      410.84      450.07      9.04 o 
   4   3   1     1194.71     1190.26     18.65 o 
   5   3   1      258.58      246.57      5.50 o 
   6   3   1       53.57       66.34      3.88 o 
   7   3   1      467.13      551.05     11.29 o 
   8   3   1       11.75       18.52      2.07 o 
   9   3   1      421.43      381.58      8.29 o 
  10   3   1       34.16       34.29      3.88 o 
  11   3   1      468.36      466.89     11.43 o 
  12   3   1      126.35      156.72      7.90 o 
  13   3   1        5.70        0.62      3.04 o 
  14   3   1      242.23      265.79     12.09 o 
  15   3   1      178.57      176.69     54.74 o 
  16   3   1        9.28       -0.10      3.53 o 
  17   3   1      244.25      268.48     27.09 o 
 -17   4   1       10.88       21.64      8.26 o 
 -16   4   1      537.39      533.97     24.80 o 
 -15   4   1       26.69       24.66      7.04 o 
 -14   4   1      378.47      344.42     18.13 o 
 -13   4   1      179.54      193.65     11.06 o 
 -12   4   1        0.01        0.27      3.54 o 
 -11   4   1      343.45      327.41     12.87 o 
 -10   4   1      159.50      179.20      8.06 o 
  -9   4   1        0.06        3.49      2.63 o 
  -8   4   1       62.63       90.22      4.38 o 
  -7   4   1       50.69       45.38      2.51 o 
  -6   4   1      530.76      570.10     10.38 o 
  -5   4   1       47.42       48.18      3.13 o 
  -4   4   1      187.52      201.98      4.73 o 
  -3   4   1       31.77       31.74      2.43 o 
  -2   4   1      344.62      337.54      6.84 o 
  -1   4   1      961.04      878.18     14.46 o 
   0   4   1      400.06      309.12     10.58 o 
   1   4   1      248.28      211.82      6.64 o 
   2   4   1       50.63       51.30      2.61 o 
   3   4   1      306.20      344.74      7.08 o 
   4   4   1        9.30       12.73      1.69 o 
   5   4   1      999.09     1028.89     17.00 o 
   6   4   1     1098.50     1188.47     19.42 o 
   7   4   1      521.36      507.28      9.92 o 
   8   4   1     1224.17     1230.37     20.42 o 
   9   4   1       26.40       39.61      3.41 o 
  10   4   1      692.04      655.37     16.64 o 
  11   4   1      189.45      201.28      8.90 o 
  12   4   1      308.32      318.69     14.43 o 
  13   4   1       72.97       80.27      7.80 o 
  14   4   1      188.79      165.06     13.64 o 
  15   4   1       77.49       88.34     10.84 o 
  16   4   1      478.97      505.75     24.16 o 
 -16   5   1      318.24      328.32     19.46 o 
 -15   5   1      247.04      271.39     18.22 o 
 -14   5   1       14.47       11.18      6.19 o 
 -13   5   1       69.46       75.53      6.68 o 
 -12   5   1        3.80        0.65      3.38 o 
 -11   5   1       92.21       85.95      6.52 o 
 -10   5   1      721.99      697.70     17.91 o 
  -9   5   1       89.44       95.32      6.47 o 
  -8   5   1     1189.46     1172.56     25.54 o 
  -7   5   1      277.01      271.35      7.83 o 
  -6   5   1      235.26      225.88      6.92 o 
  -5   5   1     1013.95     1004.85     19.08 o 
  -4   5   1        0.97       -0.35      1.44 o 
  -3   5   1      199.04      203.96      5.26 o 
  -2   5   1     2048.81     2173.73     33.10 o 
  -1   5   1      817.50      859.50     14.74 o 
   0   5   1      143.80      114.76      4.42 o 
   1   5   1     1526.86     1535.59     26.49 o 
   2   5   1       22.74       20.94      2.13 o 
   3   5   1      280.65      273.49      6.47 o 
   4   5   1      237.85      233.78      6.82 o 
   5   5   1       63.36       62.66      3.28 o 
   6   5   1     1584.21     1694.40     26.90 o 
   7   5   1      176.72      180.86      7.98 o 
   8   5   1       33.94       35.95      3.52 o 
   9   5   1      527.62      569.11     15.25 o 
  10   5   1       79.92       76.73      6.04 o 
  11   5   1       40.26       38.47      4.79 o 
  12   5   1      300.84      316.70     13.81 o 
  13   5   1       19.45       21.95      5.41 o 
  14   5   1        3.27        6.49      4.88 o 
  15   5   1        1.40        7.26      6.29 o 
  16   5   1       10.42       -1.35      6.00 o 
 -15   6   1      275.71      290.74     33.67 o 
 -14   6   1      433.66      419.28     17.52 o 
 -13   6   1        0.01        0.63      4.42 o 
 -12   6   1      719.14      765.58     20.56 o 
 -11   6   1     1880.04     1871.81     39.53 o 
 -10   6   1       84.69       88.27      6.72 o 
  -9   6   1        8.25        7.14      3.29 o 
  -8   6   1      217.46      198.90      9.39 o 
  -7   6   1       30.16       35.60      3.70 o 
  -6   6   1      146.97      137.19      6.18 o 
  -5   6   1      154.43      153.95      7.66 o 
  -4   6   1      271.25      265.39      8.88 o 
  -3   6   1      484.07      508.87     10.32 o 
  -2   6   1     2987.52     2965.15     44.70 o 
  -1   6   1       87.57       92.69      4.13 o 
   0   6   1       14.28       12.32      2.39 o 
   1   6   1       39.97       45.50      3.10 o 
   2   6   1      995.28     1012.62     19.12 o 
   3   6   1     1468.09     1596.52     25.79 o 
   4   6   1       57.99       68.10      4.05 o 
   5   6   1     2585.73     2517.88     42.83 o 
   6   6   1       78.51       75.88      4.85 o 
   7   6   1      401.29      381.79     10.25 o 
   8   6   1       45.27       47.35      4.94 o 
   9   6   1      120.08      116.66      7.34 o 
  10   6   1       10.11        5.84      4.16 o 
  11   6   1      590.29      630.58     21.02 o 
  12   6   1       74.85       86.28      8.51 o 
  13   6   1       39.99       46.41      7.10 o 
  14   6   1      139.19      142.36     11.34 o 
  15   6   1       42.25       37.62      8.97 o 
 -14   7   1        8.33        8.04      5.66 o 
 -13   7   1        0.31       -6.24      4.16 o 
 -12   7   1      114.09      114.00     10.05 o 
 -11   7   1        2.32        6.32      4.63 o 
 -10   7   1      253.37      258.14     11.02 o 
  -9   7   1      343.32      353.14     12.47 o 
  -8   7   1        4.68       -0.41      3.18 o 
  -7   7   1        9.58        7.88      3.40 o 
  -6   7   1       56.30       69.18      4.99 o 
  -5   7   1        7.94        6.34      2.40 o 
  -4   7   1     1436.91     1345.90     25.54 o 
  -3   7   1       10.46        4.82      2.55 o 
  -2   7   1     1038.69      933.42     18.91 o 
  -1   7   1      118.98      130.19      6.00 o 
   0   7   1        0.01       -1.30      1.79 o 
   1   7   1      184.85      179.55      7.47 o 
   2   7   1      354.84      368.65      9.58 o 
   3   7   1      113.79      100.08      6.76 o 
   4   7   1      586.02      577.41     13.57 o 
   5   7   1     1027.25     1048.07     21.12 o 
   6   7   1      914.89      898.55     18.89 o 
   7   7   1      446.13      438.88     11.75 o 
   8   7   1      300.36      279.99     10.81 o 
   9   7   1      657.19      667.12     21.77 o 
  10   7   1      242.75      250.86     13.54 o 
  11   7   1      208.31      223.63     13.58 o 
  12   7   1      230.91      224.42     20.51 o 
  13   7   1      257.81      296.48     21.54 o 
  14   7   1       69.89       73.16      9.02 o 
 -12   8   1      304.24      328.17     16.38 o 
 -11   8   1       48.90       43.37      7.21 o 
 -10   8   1       70.17       97.47     14.85 o 
  -9   8   1        0.00       -0.91      3.50 o 
  -8   8   1       37.91       42.44      5.46 o 
  -7   8   1       91.79       95.84      7.25 o 
  -6   8   1       64.35       40.72      4.92 o 
  -5   8   1      121.79      104.22      6.18 o 
  -4   8   1        9.08        6.08      2.87 o 
  -3   8   1       40.09       33.79      4.00 o 
  -2   8   1      197.69      204.56      7.76 o 
  -1   8   1       62.62       66.19      4.87 o 
   0   8   1       16.44        6.41      2.65 o 
   1   8   1       83.84       61.51      6.52 o 
   2   8   1       96.24       94.70      6.19 o 
   3   8   1      104.41       91.08      6.35 o 
   4   8   1       13.55       11.66      3.08 o 
   5   8   1       14.88       19.22      3.56 o 
   6   8   1       31.41       34.97      4.20 o 
   7   8   1      243.63      243.91     12.53 o 
   8   8   1        1.66       -1.89      3.91 o 
   9   8   1        5.54       11.15      5.02 o 
  10   8   1     1171.04     1122.97     32.61 o 
  11   8   1       77.14       87.40      9.42 o 
  12   8   1        0.97        1.35      5.04 o 
 -11   9   1       22.81       30.12      7.26 o 
 -10   9   1        9.82       12.52      5.70 o 
  -9   9   1      420.90      416.36     22.73 o 
  -8   9   1        5.13        2.55      4.73 o 
  -7   9   1      231.93      209.58     10.55 o 
  -6   9   1       16.42       11.09      3.83 o 
  -5   9   1       13.40       11.03      3.56 o 
  -4   9   1       63.01       61.23      5.35 o 
  -3   9   1      244.31      224.48      9.05 o 
  -2   9   1      122.37      125.95      8.16 o 
  -1   9   1      227.31      222.29      9.96 o 
   0   9   1       22.47       26.49      4.53 o 
   1   9   1       28.93       38.03      5.63 o 
   2   9   1      147.94      168.93      9.38 o 
   3   9   1      338.14      360.06     12.51 o 
   4   9   1        3.47        8.10      2.91 o 
   5   9   1       57.17       64.89      6.33 o 
   6   9   1        0.40        0.19      3.66 o 
   7   9   1       20.94       17.52      5.42 o 
   8   9   1      166.21      157.62     11.60 o 
   9   9   1       46.11       60.32      8.12 o 
  10   9   1      210.64      220.53     17.15 o 
  -8  10   1        5.51        4.86      6.42 o 
  -7  10   1        1.64        9.40      4.16 o 
  -6  10   1       52.97       46.09      7.17 o 
  -5  10   1        8.86       12.02      5.32 o 
  -4  10   1       26.79       35.77      5.58 o 
  -3  10   1      293.31      336.46     12.81 o 
  -2  10   1      177.04      182.91     12.19 o 
  -1  10   1       26.97       18.93      6.06 o 
   0  10   1      185.26      171.55     12.62 o 
   1  10   1        0.48        2.00      3.24 o 
   2  10   1       24.08       15.63      4.48 o 
   3  10   1      161.88      167.24     11.79 o 
   4  10   1       28.12       30.33      8.60 o 
   5  10   1      272.31      256.27     17.20 o 
   6  10   1       30.96       33.88      9.27 o 
   7  10   1      126.65      129.72     10.94 o 
   8  10   1      444.01      449.41     18.79 o 
  -3  11   1      704.51      733.49     21.21 o 
  -2  11   1       65.36       63.42      7.16 o 
  -1  11   1       10.83        7.97      4.66 o 
   0  11   1       23.63       25.37      8.45 o 
   1  11   1      162.80      163.76     11.57 o 
   2  11   1      427.13      470.96     19.04 o 
   3  11   1       31.73       51.43      8.10 o 
 -18   0   2       41.72       33.43     11.32 o 
 -16   0   2      209.35      191.09     13.84 o 
 -14   0   2      448.60      400.05     19.03 o 
 -12   0   2      302.70      225.50     11.99 o 
 -10   0   2       14.11       18.29      2.76 o 
  -8   0   2     2995.49     2852.14     59.25 o 
  -6   0   2      756.10      643.57     14.94 o 
  -4   0   2     1768.22     1909.11     40.62 o 
  -2   0   2     1104.68     1083.44     22.46 o 
   2   0   2      370.84      404.73     11.21 o 
   4   0   2     8621.97     8639.38    207.52 o 
   6   0   2      338.70      374.85     10.23 o 
   8   0   2        0.38       -1.67      1.71 o 
  10   0   2       28.83       35.91      4.04 o 
  12   0   2     2697.18     2701.36     73.48 o 
  14   0   2      211.47      217.21     13.56 o 
  16   0   2      121.09      128.53     11.91 o 
  18   0   2      128.84      145.79     19.91 o 
 -18   1   2       20.06       13.26      5.47 o 
 -17   1   2       18.41       20.22      5.51 o 
 -16   1   2      263.67      270.43     24.28 o 
 -15   1   2        0.01       -2.08      2.91 o 
 -14   1   2      497.04      473.16     13.92 o 
 -13   1   2      777.46      732.89     18.21 o 
 -12   1   2       86.41       97.10      7.98 o 
 -11   1   2      155.05      179.11      6.12 o 
 -10   1   2      469.82      510.31     11.61 o 
  -9   1   2      859.21      845.03     16.12 o 
  -8   1   2       41.87       43.10      2.84 o 
  -7   1   2     1026.18     1049.98     24.42 o 
  -6   1   2     2219.00     2446.63     39.64 o 
  -5   1   2      641.44      636.82     16.62 o 
  -4   1   2     2760.73     2548.13     45.02 o 
  -3   1   2      275.05      288.18      6.02 o 
  -2   1   2      104.96       94.93      4.73 o 
  -1   1   2     3066.16     2885.19     40.97 o 
   0   1   2       25.40       24.21      1.19 o 
   1   1   2     7194.11     6861.60     96.59 o 
   2   1   2      265.15      263.84      4.77 o 
   3   1   2       21.86       23.21      1.39 o 
   4   1   2      426.53      443.74      7.71 o 
   5   1   2     1433.95     1568.96     23.68 o 
   6   1   2      825.52      836.45     13.73 o 
   7   1   2      730.91      722.37     13.45 o 
   8   1   2      411.13      353.07     10.25 o 
   9   1   2      916.06      921.21     17.34 o 
  10   1   2      188.41      181.54      5.55 o 
  11   1   2      410.94      393.08      9.92 o 
  12   1   2      837.02      834.45     17.33 o 
  13   1   2       49.97       53.79      5.01 o 
  14   1   2       92.86       85.85      6.40 o 
  15   1   2      970.16      947.33     23.12 o 
  16   1   2       93.35       83.10      8.01 o 
  17   1   2       17.76       13.35      6.70 o 
 -18   2   2      163.34      204.22     13.52 o 
 -17   2   2       45.70       49.26      7.11 o 
 -16   2   2        8.39        3.36      5.37 o 
 -15   2   2       38.62       40.58      6.83 o 
 -14   2   2      201.70      173.03     16.90 o 
 -13   2   2       81.00       62.82      5.20 o 
 -12   2   2        0.23       -2.50      2.32 o 
 -11   2   2        8.06        2.13      2.08 o 
 -10   2   2      486.01      477.78     12.01 o 
  -9   2   2      633.68      642.37     14.53 o 
  -8   2   2      112.15      129.52      4.59 o 
  -7   2   2      603.25      644.62     12.59 o 
  -6   2   2        1.42        0.97      1.19 o 
  -5   2   2     2732.63     3051.38     44.13 o 
  -4   2   2      223.83      217.92      4.72 o 
  -3   2   2     2558.20     2723.46     55.44 o 
  -2   2   2     1225.42     1228.97     22.62 o 
  -1   2   2    11679.41    11157.81    156.31 o 
   0   2   2       88.11       75.10      2.63 o 
   1   2   2    22105.03    20432.21    316.62 o 
   2   2   2     2487.29     2528.12     36.55 o 
   3   2   2       47.72       55.42      2.20 o 
   4   2   2       14.43       15.43      2.58 o 
   5   2   2      342.94      279.77      6.23 o 
   6   2   2      807.27      794.79     13.32 o 
   7   2   2      285.43      324.75      6.93 o 
   8   2   2      639.99      646.41     11.77 o 
   9   2   2       50.85       51.55      3.16 o 
  10   2   2     1315.13     1286.65     21.37 o 
  11   2   2        0.21       -2.87      2.32 o 
  12   2   2        1.85       -0.50      1.75 o 
  13   2   2      178.43      165.85     15.30 o 
  14   2   2       13.96       19.05      3.97 o 
  15   2   2       13.93       21.11      6.34 o 
  16   2   2      340.84      348.02     43.10 o 
  17   2   2      499.61      525.82     24.53 o 
 -17   3   2       21.74       21.99      6.02 o 
 -16   3   2      195.75      191.92     14.24 o 
 -15   3   2        1.84        0.94      4.06 o 
 -14   3   2       75.55       89.20      9.68 o 
 -13   3   2      351.81      362.32     16.88 o 
 -12   3   2       63.18       44.21      4.70 o 
 -11   3   2        7.69        6.40      2.98 o 
 -10   3   2       10.29        1.71      2.04 o 
  -9   3   2     2630.50     2724.94     45.49 o 
  -8   3   2       45.05       32.48      1.87 o 
  -7   3   2     1667.82     1824.49     30.38 o 
  -6   3   2     1044.08     1040.55     21.16 o 
  -5   3   2      733.06      745.97     13.92 o 
  -4   3   2        1.07        0.41      1.33 o 
  -3   3   2      851.56      886.74     27.31 o 
  -2   3   2        2.85        4.96      0.96 o 
  -1   3   2     2379.29     2557.10     40.88 o 
   0   3   2     2045.16     2046.04     34.86 o 
   1   3   2      514.79      474.74      8.39 o 
   2   3   2      768.33      715.62     11.86 o 
   3   3   2      194.23      189.17      4.99 o 
   4   3   2       63.92       84.00      3.12 o 
   5   3   2      203.73      221.85      5.24 o 
   6   3   2      402.69      439.36      8.58 o 
   7   3   2     1870.95     1835.57     33.56 o 
   8   3   2       38.67       42.95      3.23 o 
   9   3   2     1969.99     2039.17     35.20 o 
  10   3   2      105.61      128.88      6.95 o 
  11   3   2       75.50       82.57      5.43 o 
  12   3   2       53.36       46.99      4.17 o 
  13   3   2      166.15      157.00     10.29 o 
  14   3   2        7.88        4.43      5.23 o 
  15   3   2       74.14       66.37     12.48 o 
  16   3   2       63.27       57.30     43.54 o 
  17   3   2       31.06       10.71      7.06 o 
 -17   4   2        5.04        2.70      5.65 o 
 -16   4   2        3.93        0.09      5.44 o 
 -15   4   2        5.40        8.61      5.78 o 
 -14   4   2      160.28      167.27     20.58 o 
 -13   4   2      268.82      299.69     13.02 o 
 -12   4   2       84.30       85.83      7.49 o 
 -11   4   2      377.04      379.94     21.51 o 
 -10   4   2      751.18      754.20     18.40 o 
  -9   4   2       14.33       12.97      3.14 o 
  -8   4   2      388.74      388.65     11.18 o 
  -7   4   2        6.91        9.18      2.01 o 
  -6   4   2       19.34       12.18      2.39 o 
  -5   4   2     1865.73     2024.90     34.32 o 
  -4   4   2        7.32        2.31      1.30 o 
  -3   4   2      562.20      436.29      9.44 o 
  -2   4   2       21.40       31.37      2.00 o 
  -1   4   2      770.72      818.10     14.90 o 
   0   4   2     3138.00     3183.34     65.85 o 
   1   4   2      174.48      199.75      4.93 o 
   2   4   2     3227.03     3315.72     48.52 o 
   3   4   2        0.66        4.24      1.38 o 
   4   4   2     1068.80     1184.54     19.14 o 
   5   4   2      149.18      125.84      4.20 o 
   6   4   2        1.14        3.89      1.55 o 
   7   4   2       42.43       44.99      2.94 o 
   8   4   2     1017.20     1078.36     18.42 o 
   9   4   2      434.35      422.57      9.30 o 
  10   4   2     1416.50     1372.59     29.17 o 
  11   4   2      376.58      394.26     12.24 o 
  12   4   2      352.67      357.29     14.34 o 
  13   4   2      318.93      355.72     14.65 o 
  14   4   2      216.02      223.83     16.31 o 
  15   4   2      133.20      160.82     14.38 o 
  16   4   2       38.62       58.24      9.60 o 
 -16   5   2      147.53      152.44     14.74 o 
 -15   5   2       17.46       32.26     15.60 o 
 -14   5   2      162.16      154.27     10.98 o 
 -13   5   2       16.65       20.97      4.59 o 
 -12   5   2      680.52      712.29     18.95 o 
 -11   5   2      289.54      293.50     13.85 o 
 -10   5   2       52.14       57.41      5.50 o 
  -9   5   2      315.25      316.57     10.74 o 
  -8   5   2      261.25      241.35      8.94 o 
  -7   5   2       71.74       84.31      6.20 o 
  -6   5   2      128.32      132.66      5.55 o 
  -5   5   2      914.00      969.22     20.73 o 
  -4   5   2      675.83      734.52     14.82 o 
  -3   5   2      171.80      165.52      5.59 o 
  -2   5   2      163.61      165.96      4.71 o 
  -1   5   2      600.72      636.86     11.62 o 
   0   5   2      115.54      116.62      6.14 o 
   1   5   2        2.69       -0.80      1.33 o 
   2   5   2     2038.01     2111.69     32.36 o 
   3   5   2      169.27      161.79      4.87 o 
   4   5   2       82.11       89.27      5.59 o 
   5   5   2      235.06      251.69      6.42 o 
   6   5   2      362.68      339.33      7.86 o 
   7   5   2     1238.15     1286.52     21.52 o 
   8   5   2       77.71       69.27      4.60 o 
   9   5   2     1831.81     1834.74     37.27 o 
  10   5   2     1174.38     1187.46     31.45 o 
  11   5   2       14.61       13.99      4.64 o 
  12   5   2       98.73       95.16      8.57 o 
  13   5   2      217.35      220.66     13.28 o 
  14   5   2       27.58       15.04      5.35 o 
  15   5   2       67.35       78.85     11.24 o 
  16   5   2       38.20       44.43      9.34 o 
 -15   6   2       35.32       58.27     10.13 o 
 -14   6   2      268.91      250.98     14.83 o 
 -13   6   2      132.56      130.08      8.80 o 
 -12   6   2      106.97       95.83      7.46 o 
 -11   6   2     1568.87     1543.11     42.73 o 
 -10   6   2        7.20        2.54      3.15 o 
  -9   6   2        5.83        5.56      3.34 o 
  -8   6   2      548.49      493.10     14.23 o 
  -7   6   2       43.51       27.30      3.37 o 
  -6   6   2       97.60      119.92      5.79 o 
  -5   6   2       79.15       80.99      9.47 o 
  -4   6   2       21.74       20.60      2.94 o 
  -3   6   2     2044.46     1976.15     34.32 o 
  -2   6   2       11.42        7.44      1.98 o 
  -1   6   2      383.63      385.87      8.53 o 
   0   6   2     1350.09     1353.72     27.09 o 
   1   6   2        7.45        5.08      1.77 o 
   2   6   2      544.89      509.32     10.43 o 
   3   6   2      527.89      512.66     10.54 o 
   4   6   2       60.31       79.08      4.11 o 
   5   6   2       37.06       40.44      3.75 o 
   6   6   2       40.92       41.99      3.86 o 
   7   6   2      149.83      160.99      7.68 o 
   8   6   2       12.98       10.89      2.99 o 
   9   6   2      728.90      718.92     22.05 o 
  10   6   2       50.69       35.90      5.93 o 
  11   6   2      188.95      217.21     12.89 o 
  12   6   2        3.29        0.20      4.39 o 
  13   6   2       55.57       54.16      7.53 o 
  14   6   2       71.94       71.25      8.59 o 
  15   6   2       34.43       32.42     11.47 o 
 -14   7   2        5.15        5.95      5.57 o 
 -13   7   2       61.32       51.74      7.69 o 
 -12   7   2       18.05       26.01      5.10 o 
 -11   7   2       50.53       52.38      6.16 o 
 -10   7   2      250.25      249.34     11.22 o 
  -9   7   2      445.37      459.94     14.51 o 
  -8   7   2      832.52      823.23     20.81 o 
  -7   7   2      536.33      514.06     14.88 o 
  -6   7   2        1.67       -0.68      1.51 o 
  -5   7   2      110.60      103.60      5.81 o 
  -4   7   2       37.42       26.37      3.51 o 
  -3   7   2     1547.35     1496.22     27.76 o 
  -2   7   2      191.14      168.43      9.45 o 
  -1   7   2        1.39        2.20      2.34 o 
   0   7   2        1.34        1.67      1.67 o 
   1   7   2      617.36      567.62     14.01 o 
   2   7   2      224.66      206.40      6.50 o 
   3   7   2      254.84      243.05      8.00 o 
   4   7   2      357.77      362.61     10.13 o 
   5   7   2     2063.31     1970.25     35.28 o 
   6   7   2        1.17        2.16      2.63 o 
   7   7   2       82.96       85.88      6.54 o 
   8   7   2      444.10      432.73     16.22 o 
   9   7   2      218.53      210.83     16.41 o 
  10   7   2      208.53      219.26     13.22 o 
  11   7   2       17.51       13.22      5.22 o 
  12   7   2       64.66       58.83      7.89 o 
  13   7   2        9.71       15.44      5.93 o 
  14   7   2       81.55       82.32      9.74 o 
 -12   8   2      182.11      195.49     18.94 o 
 -11   8   2        6.91        1.67      4.46 o 
 -10   8   2       85.73       82.35      7.49 o 
  -9   8   2        9.04        7.85      3.93 o 
  -8   8   2        0.97        6.02      3.86 o 
  -7   8   2      325.80      341.52     17.52 o 
  -6   8   2      612.75      557.16     14.10 o 
  -5   8   2        0.42       -2.81      2.56 o 
  -4   8   2      676.24      639.22     15.14 o 
  -3   8   2       10.66       22.14      4.10 o 
  -2   8   2      684.84      683.53     15.73 o 
  -1   8   2      101.01       93.38      5.72 o 
   0   8   2      314.83      294.02     10.10 o 
   1   8   2       35.30       29.91      4.94 o 
   2   8   2        0.01        1.27      1.67 o 
   3   8   2        2.91        7.09      2.86 o 
   4   8   2        3.40        1.48      2.79 o 
   5   8   2      434.78      481.02     12.76 o 
   6   8   2        0.28        4.19      3.82 o 
   7   8   2        1.07       -1.57      4.59 o 
   8   8   2      524.06      513.57     18.85 o 
   9   8   2      193.64      197.48     12.80 o 
  10   8   2       23.75       32.13      7.54 o 
  11   8   2       47.78       49.00     12.59 o 
  12   8   2      387.33      387.70     17.83 o 
 -11   9   2      117.68      106.20     10.36 o 
 -10   9   2      129.60      129.20     11.28 o 
  -9   9   2        0.01       -0.19      4.36 o 
  -8   9   2       12.62       17.41      4.79 o 
  -7   9   2        7.21        4.15      3.85 o 
  -6   9   2      326.07      326.06     12.32 o 
  -5   9   2       76.50       67.78      5.67 o 
  -4   9   2      277.51      247.78     12.86 o 
  -3   9   2      100.83      111.37      6.76 o 
  -2   9   2        0.13        1.75      3.06 o 
  -1   9   2        2.61       -0.81      3.13 o 
   0   9   2        0.89        1.87      3.19 o 
   1   9   2       46.65       35.69      6.43 o 
   2   9   2       39.53       35.93      5.08 o 
   3   9   2      237.10      258.87     12.08 o 
   4   9   2       57.59       55.95      5.99 o 
   5   9   2      510.36      520.41     16.01 o 
   6   9   2       10.19        7.62      4.04 o 
   7   9   2       45.97       50.87      7.25 o 
   8   9   2        4.15        6.18      5.04 o 
   9   9   2       30.05       16.98      6.11 o 
  10   9   2        6.71       10.60      5.84 o 
  -8  10   2       64.13       81.49     11.96 o 
  -7  10   2        1.19        1.43      4.89 o 
  -6  10   2       21.68       19.40      4.98 o 
  -5  10   2        7.28        7.43      4.32 o 
  -4  10   2      202.38      217.20     16.89 o 
  -3  10   2      402.05      394.65     13.97 o 
  -2  10   2        3.29        2.73      3.85 o 
  -1  10   2       34.00       23.38      4.93 o 
   0  10   2       60.53       60.78      6.60 o 
   1  10   2       12.18       11.05      4.23 o 
   2  10   2        2.07        1.51      3.58 o 
   3  10   2        5.75        9.17      4.80 o 
   4  10   2      195.44      215.54     17.94 o 
   5  10   2      641.96      699.01     33.50 o 
   6  10   2        8.03       18.21      7.26 o 
   7  10   2        0.23        4.07      5.10 o 
  -3  11   2      185.66      188.74     11.24 o 
  -2  11   2       61.35       64.93      7.13 o 
  -1  11   2      111.90      143.34     11.45 o 
   0  11   2      445.55      449.34     18.56 o 
   1  11   2       94.92      105.40     10.35 o 
   2  11   2      116.34      119.20     10.79 o 
   3  11   2       45.71       49.29      8.05 o 
 -17   0   3        5.66        8.82      6.05 o 
 -15   0   3      426.07      471.00     23.42 o 
 -13   0   3     2013.46     1790.83     56.33 o 
 -11   0   3       13.16        6.79      6.66 o 
  -9   0   3     1150.21     1136.25     25.79 o 
  -7   0   3        8.91       -0.04      1.33 o 
  -5   0   3      175.32      189.61      7.07 o 
  -3   0   3    11912.59    11998.50    547.07 o 
  -1   0   3     5746.84     5373.70    129.20 o 
   1   0   3    22534.13    19283.93    383.50 o 
   3   0   3     3753.15     3717.96    168.96 o 
   5   0   3     1197.31     1284.13     33.78 o 
   7   0   3      689.34      721.07     24.47 o 
   9   0   3       10.24       18.25      3.09 o 
  11   0   3        0.18       -1.44      2.51 o 
  13   0   3       53.62       60.42      9.98 o 
  15   0   3      132.85      121.45     12.40 o 
  17   0   3      141.57      162.46     20.59 o 
 -18   1   3        2.22        1.34      4.82 o 
 -17   1   3       33.37       38.05      6.41 o 
 -16   1   3        0.74        2.54      4.20 o 
 -15   1   3       65.14       49.09      5.40 o 
 -14   1   3       21.71       17.64      3.85 o 
 -13   1   3       52.26       44.96      4.58 o 
 -12   1   3     1033.60     1063.87     23.62 o 
 -11   1   3      602.63      644.13     15.79 o 
 -10   1   3       15.63        7.41      2.09 o 
  -9   1   3      120.91      137.20      8.40 o 
  -8   1   3      122.59      102.25      4.15 o 
  -7   1   3     3883.12     4362.80     69.31 o 
  -6   1   3     3436.55     3643.82     58.03 o 
  -5   1   3     3125.74     2987.00     47.66 o 
  -4   1   3     1427.02     1348.79     21.83 o 
  -3   1   3       27.28       27.11      1.54 o 
  -2   1   3        2.48        2.97      1.41 o 
  -1   1   3      205.26      212.01      5.59 o 
   0   1   3      239.69      236.99      4.77 o 
   1   1   3       12.08       17.99      1.43 o 
   2   1   3      650.41      640.04     12.72 o 
   3   1   3       89.39       87.06      2.50 o 
   4   1   3     4695.54     5029.60     71.55 o 
   5   1   3       20.94       26.99      2.10 o 
   6   1   3     1838.64     1909.54     28.84 o 
   7   1   3      517.94      551.83     11.98 o 
   8   1   3        7.90       10.61      1.65 o 
   9   1   3       14.16       23.19      2.54 o 
  10   1   3     1010.75      982.32     17.09 o 
  11   1   3      384.60      368.48      8.64 o 
  12   1   3       52.96       49.92      4.12 o 
  13   1   3       57.43       51.62      7.30 o 
  14   1   3       93.13      103.25      6.98 o 
  15   1   3      170.52      184.92     11.27 o 
  16   1   3       56.36       51.89      8.76 o 
  17   1   3       67.31       97.67     16.74 o 
 -18   2   3       96.26      102.93      9.73 o 
 -17   2   3      105.43      127.41     10.34 o 
 -16   2   3       25.04       14.73      4.91 o 
 -15   2   3       13.62       20.55      4.98 o 
 -14   2   3      502.95      483.89     16.91 o 
 -13   2   3      538.39      482.25     16.38 o 
 -12   2   3      655.03      668.96     16.68 o 
 -11   2   3       74.73       68.15      4.25 o 
 -10   2   3      390.65      435.55     10.22 o 
  -9   2   3      309.19      294.86      8.43 o 
  -8   2   3      505.98      492.18     11.61 o 
  -7   2   3        7.14       12.48      1.86 o 
  -6   2   3      920.52      961.79     17.23 o 
  -5   2   3     1197.63     1233.04     19.71 o 
  -4   2   3     1444.11     1538.33     59.49 o 
  -3   2   3      599.10      545.83     10.21 o 
  -2   2   3      125.74       96.67      2.63 o 
  -1   2   3     8614.06     8546.34    120.01 o 
   0   2   3     7518.88     7774.13    120.09 o 
   1   2   3     3815.57     3910.24     61.27 o 
   2   2   3    11392.33    10724.23    150.79 o 
   3   2   3      510.81      481.35      8.40 o 
   4   2   3       77.99       45.97      2.66 o 
   5   2   3      558.61      610.00     10.62 o 
   6   2   3      360.06      361.39      7.33 o 
   7   2   3        7.83       19.66      1.99 o 
   8   2   3        6.36        7.46      1.95 o 
   9   2   3      477.17      500.58     10.14 o 
  10   2   3        0.10        0.96      1.82 o 
  11   2   3      732.63      718.46     15.39 o 
  12   2   3       12.72       11.63      2.85 o 
  13   2   3      738.77      719.81     23.17 o 
  14   2   3      294.36      292.88     31.23 o 
  15   2   3        8.49        7.07      5.35 o 
  16   2   3        7.92       23.22      6.91 o 
  17   2   3      235.73      268.29     17.60 o 
 -17   3   3        8.25        3.09      4.76 o 
 -16   3   3        0.35       -0.45      4.23 o 
 -15   3   3        9.92        7.77      4.63 o 
 -14   3   3      226.35      207.32     22.78 o 
 -13   3   3        0.01        0.42      2.33 o 
 -12   3   3      311.38      307.11     10.42 o 
 -11   3   3      896.85      906.41     20.88 o 
 -10   3   3      114.76      109.24      7.61 o 
  -9   3   3      152.08      176.43      5.82 o 
  -8   3   3      187.15      221.17      6.26 o 
  -7   3   3      747.99      771.30     14.10 o 
  -6   3   3     1257.46     1409.50     28.05 o 
  -5   3   3      827.08      855.61     21.16 o 
  -4   3   3    13590.15    14193.91    280.84 o 
  -3   3   3       63.77       64.54      3.43 o 
  -2   3   3     1437.56     1567.26     23.68 o 
  -1   3   3       55.86       82.59      2.79 o 
   0   3   3      488.75      543.56      9.42 o 
   1   3   3      132.88      143.01      4.04 o 
   2   3   3       19.96       23.94      1.90 o 
   3   3   3        1.47        2.41      1.29 o 
   4   3   3      584.57      542.44      9.78 o 
   5   3   3        5.17        3.46      1.47 o 
   6   3   3      140.21      116.56      4.48 o 
   7   3   3       30.37       33.02      3.36 o 
   8   3   3     1441.98     1540.74     24.73 o 
   9   3   3      663.23      615.04     11.98 o 
  10   3   3     2538.62     2502.59     42.77 o 
  11   3   3       20.30       15.16      2.88 o 
  12   3   3      187.12      205.65      9.17 o 
  13   3   3        1.29        3.38      3.81 o 
  14   3   3      959.43      957.91     46.69 o 
  15   3   3      139.26      121.84     12.48 o 
  16   3   3       23.95       26.01      7.40 o 
  17   3   3        0.18       -4.44      3.52 o 
 -17   4   3        4.42       -1.60      3.72 o 
 -16   4   3      414.00      433.34     31.04 o 
 -15   4   3        2.84        6.81      5.86 o 
 -14   4   3       88.51      100.07     10.92 o 
 -13   4   3      821.95      805.29     23.79 o 
 -12   4   3      297.93      270.70     11.84 o 
 -11   4   3       11.15       15.96      4.21 o 
 -10   4   3     1242.20     1252.98     27.18 o 
  -9   4   3      296.24      289.17      9.67 o 
  -8   4   3      761.29      753.38     17.76 o 
  -7   4   3       42.54       42.76      3.08 o 
  -6   4   3      146.74      154.76      5.19 o 
  -5   4   3        8.09        3.96      1.41 o 
  -4   4   3     1305.16     1501.84     25.97 o 
  -3   4   3     3595.59     3790.89     67.57 o 
  -2   4   3       10.86        6.25      1.24 o 
  -1   4   3      343.79      393.00      8.74 o 
   0   4   3     2873.29     3156.69     46.32 o 
   1   4   3      733.13      700.98     23.27 o 
   2   4   3     1481.09     1543.55     24.00 o 
   3   4   3       14.19       13.35      1.76 o 
   4   4   3      135.62      132.90      4.20 o 
   5   4   3      124.48      126.62      4.32 o 
   6   4   3        5.86        4.73      1.66 o 
   7   4   3      586.65      615.20     11.75 o 
   8   4   3      243.42      269.60      6.93 o 
   9   4   3       49.69       44.63      3.36 o 
  10   4   3      614.51      618.11     16.04 o 
  11   4   3      350.85      369.53     20.98 o 
  12   4   3       96.35       83.35      7.91 o 
  13   4   3      216.75      205.78     12.30 o 
  14   4   3       37.96       34.32      6.16 o 
  15   4   3      276.96      278.05     17.09 o 
  16   4   3        0.40       -1.22      5.65 o 
 -16   5   3      289.43      244.52     18.48 o 
 -15   5   3      167.89      169.60     13.35 o 
 -14   5   3       16.75       14.55      5.13 o 
 -13   5   3      151.81      193.27     10.25 o 
 -12   5   3     1142.29     1153.05     33.31 o 
 -11   5   3     1202.75     1166.88     31.45 o 
 -10   5   3       91.67       68.57      5.74 o 
  -9   5   3      101.76       87.74      6.19 o 
  -8   5   3      274.78      254.50      9.24 o 
  -7   5   3     1252.57     1241.20     23.12 o 
  -6   5   3       10.91        8.29      1.93 o 
  -5   5   3     1711.36     1781.72     31.04 o 
  -4   5   3      113.44      118.94      5.22 o 
  -3   5   3        6.98        8.68      1.49 o 
  -2   5   3      169.37      151.13      6.15 o 
  -1   5   3        4.56        9.29      1.86 o 
   0   5   3      269.60      294.64      6.79 o 
   1   5   3        0.46        4.35      1.51 o 
   2   5   3      145.88      146.30      6.21 o 
   3   5   3      984.83      965.32     16.53 o 
   4   5   3     1957.00     1934.52     33.20 o 
   5   5   3      226.97      237.98      6.32 o 
   6   5   3      809.68      859.30     15.46 o 
   7   5   3      300.74      264.48      6.97 o 
   8   5   3      191.84      205.24      7.21 o 
   9   5   3      150.28      146.40      9.53 o 
  10   5   3      194.12      171.89     19.81 o 
  11   5   3      601.96      641.07     20.92 o 
  12   5   3        3.51        2.59      4.09 o 
  13   5   3       43.45       56.00     21.02 o 
  14   5   3        0.04       -5.44      4.07 o 
  15   5   3        1.62        1.80      5.89 o 
 -15   6   3      788.15      822.83     33.56 o 
 -14   6   3      121.08      107.50      9.92 o 
 -13   6   3      219.79      223.73     11.67 o 
 -12   6   3       27.80       27.10      4.95 o 
 -11   6   3      357.63      361.18     12.78 o 
 -10   6   3       98.65       87.65      8.78 o 
  -9   6   3       91.08      102.33      8.49 o 
  -8   6   3      419.24      424.34     13.02 o 
  -7   6   3      161.53      152.12      8.01 o 
  -6   6   3       15.61       19.42      3.00 o 
  -5   6   3      101.18      103.86      5.44 o 
  -4   6   3      607.73      576.56     13.01 o 
  -3   6   3       81.22       74.47      4.87 o 
  -2   6   3      182.89      187.49      5.57 o 
  -1   6   3      162.22      145.31      5.49 o 
   0   6   3        6.86       13.77      5.31 o 
   1   6   3       79.58       92.90      4.79 o 
   2   6   3      397.76      380.12     15.01 o 
   3   6   3      940.30      909.37     16.30 o 
   4   6   3       79.58       96.68      4.56 o 
   5   6   3       32.99       30.63      2.95 o 
   6   6   3      181.94      179.42      6.92 o 
   7   6   3     1015.50     1009.97     24.66 o 
   8   6   3      647.22      632.28     16.77 o 
   9   6   3      364.52      375.18     14.83 o 
  10   6   3      408.61      419.43     16.23 o 
  11   6   3      351.50      363.75     27.72 o 
  12   6   3        1.97       -3.35      3.94 o 
  13   6   3       12.82       10.37      5.13 o 
  14   6   3      209.46      212.38     14.10 o 
 -14   7   3      658.76      673.96     23.88 o 
 -13   7   3       11.28       12.76      4.71 o 
 -12   7   3      131.84      135.42     13.01 o 
 -11   7   3      151.31      159.97      9.63 o 
 -10   7   3      259.41      256.54     10.89 o 
  -9   7   3      392.41      394.34     13.30 o 
  -8   7   3      930.80      927.90     30.91 o 
  -7   7   3        0.86        2.61      2.09 o 
  -6   7   3       52.42       48.84      4.31 o 
  -5   7   3      219.75      196.17      7.49 o 
  -4   7   3      173.88      136.18      6.66 o 
  -3   7   3       47.07       42.86      4.04 o 
  -2   7   3       26.43       29.36      3.50 o 
  -1   7   3      346.99      419.79     10.85 o 
   0   7   3      484.18      495.88     12.80 o 
   1   7   3      640.76      676.77     14.53 o 
   2   7   3      149.95      136.90      5.54 o 
   3   7   3      191.39      193.72      7.35 o 
   4   7   3      734.22      726.91     15.95 o 
   5   7   3      118.60      119.23      6.27 o 
   6   7   3        6.61        6.79      3.28 o 
   7   7   3       18.02       16.09      3.90 o 
   8   7   3       81.03       61.47      7.22 o 
   9   7   3        2.11       -1.24      3.88 o 
  10   7   3      368.89      372.87     17.77 o 
  11   7   3      133.03      144.20     11.13 o 
  12   7   3      290.50      314.85     15.40 o 
  13   7   3       64.08       51.71      8.22 o 
 -12   8   3       36.67       36.26      7.06 o 
 -11   8   3       50.41       64.67      6.85 o 
 -10   8   3      204.04      211.79     14.28 o 
  -9   8   3        1.02        0.71      3.69 o 
  -8   8   3      163.15      151.39     10.51 o 
  -7   8   3       78.11       83.13      6.86 o 
  -6   8   3      154.88      168.17      9.24 o 
  -5   8   3        0.09       -3.46      2.59 o 
  -4   8   3      139.45      138.88      7.17 o 
  -3   8   3        0.00        2.32      2.68 o 
  -2   8   3       59.02       63.37      5.02 o 
  -1   8   3     1967.36     1892.02     34.41 o 
   0   8   3     1085.60     1047.70     27.10 o 
   1   8   3        0.25        0.29      2.38 o 
   2   8   3       10.95        3.91      2.78 o 
   3   8   3      836.98      815.72     17.84 o 
   4   8   3      196.12      202.29      8.20 o 
   5   8   3       13.08       16.37      4.03 o 
   6   8   3      462.97      437.54     14.01 o 
   7   8   3        3.61       -0.04      3.32 o 
   8   8   3      320.16      346.60     15.16 o 
   9   8   3      364.02      377.70     16.32 o 
  10   8   3        8.73       20.54      5.93 o 
  11   8   3        6.17       -0.31      4.84 o 
  12   8   3       47.42       37.46      7.73 o 
 -11   9   3      250.71      266.91     28.62 o 
 -10   9   3        7.29       10.25      5.70 o 
  -9   9   3        5.18        9.46      4.26 o 
  -8   9   3       42.29       45.98      6.07 o 
  -7   9   3      437.02      421.69     14.58 o 
  -6   9   3      134.34      116.95      8.24 o 
  -5   9   3      223.08      192.62     14.43 o 
  -4   9   3       61.80       62.11      5.48 o 
  -3   9   3       17.58       22.58      3.89 o 
  -2   9   3      293.92      277.90     11.56 o 
  -1   9   3      442.27      440.29     14.08 o 
   0   9   3       10.48        4.21      3.01 o 
   1   9   3       79.91       82.46      7.99 o 
   2   9   3       83.08       84.09      6.99 o 
   3   9   3       23.05       27.96      5.66 o 
   4   9   3        0.00       -2.19      3.33 o 
   5   9   3       82.04       91.51      7.50 o 
   6   9   3      373.67      369.47     16.89 o 
   7   9   3      136.77      180.44     12.33 o 
   8   9   3        2.25        3.54      4.77 o 
   9   9   3       99.46      129.11     11.50 o 
  10   9   3       24.82       22.24      6.60 o 
  -8  10   3       46.90       43.53      6.52 o 
  -7  10   3      171.75      182.97     11.15 o 
  -6  10   3        8.30        8.72      4.50 o 
  -5  10   3       19.00       18.12      4.80 o 
  -4  10   3        6.54       14.00      4.49 o 
  -3  10   3      611.10      627.48     18.40 o 
  -2  10   3       47.26       45.43      6.24 o 
  -1  10   3      102.89       91.29      7.60 o 
   0  10   3      357.16      330.35     23.90 o 
   1  10   3        6.11        6.70      5.24 o 
   2  10   3      128.19      157.83     14.47 o 
   3  10   3      200.88      231.30     17.52 o 
   4  10   3       43.00       56.72      7.91 o 
   5  10   3      192.73      231.77     22.12 o 
   6  10   3        1.60       -4.27      6.61 o 
   7  10   3       20.62       19.04     14.56 o 
  -3  11   3      173.93      173.93     10.79 o 
  -2  11   3       12.08       14.27      4.82 o 
  -1  11   3      356.29      358.11     16.35 o 
   0  11   3       71.47       67.43      8.85 o 
   1  11   3        0.13        5.42      6.87 o 
   2  11   3       46.40       41.05     12.00 o 
 -18   0   4       19.34       11.99      9.68 o 
 -16   0   4       91.00      102.15     10.53 o 
 -14   0   4      123.13       92.01      9.17 o 
 -12   0   4        2.07        6.65      3.95 o 
 -10   0   4        3.91        4.03      3.41 o 
  -8   0   4       59.44       44.44      3.68 o 
  -6   0   4      293.05      254.77     18.50 o 
  -4   0   4     4172.20     4013.85    100.52 o 
  -2   0   4     2011.53     1930.81     40.23 o 
   2   0   4     4074.31     3980.69     80.20 o 
   4   0   4     2027.92     1874.54     53.69 o 
   6   0   4     5326.39     5634.65    137.79 o 
   8   0   4        3.10        2.01      2.16 o 
  10   0   4      398.93      360.62     11.80 o 
  12   0   4        1.29        7.43      3.34 o 
  14   0   4       29.29       24.39      5.98 o 
  16   0   4       63.92       71.58     14.14 o 
 -18   1   4        6.36        3.84      4.71 o 
 -17   1   4      263.00      302.20     14.10 o 
 -16   1   4      118.50      124.32      9.91 o 
 -15   1   4        9.36        9.95      4.34 o 
 -14   1   4       40.71       38.89      4.63 o 
 -13   1   4      261.77      242.27      9.17 o 
 -12   1   4       68.22       64.55      6.54 o 
 -11   1   4       81.10      106.63      6.09 o 
 -10   1   4      550.88      516.70     11.38 o 
  -9   1   4     3509.56     3719.65     81.32 o 
  -8   1   4        4.10        4.54      2.24 o 
  -7   1   4       23.23       16.19      1.94 o 
  -6   1   4     3133.78     3419.20     59.00 o 
  -5   1   4        5.06       -0.11      0.85 o 
  -4   1   4        0.43       -0.43      0.77 o 
  -3   1   4     2744.21     2737.32     42.97 o 
  -2   1   4     4834.99     4995.42    139.09 o 
  -1   1   4     6703.92     6865.96    106.06 o 
   0   1   4      382.93      342.82      6.61 o 
   1   1   4      529.82      524.39      8.64 o 
   2   1   4     1394.28     1394.57     25.85 o 
   3   1   4      410.73      455.09      7.93 o 
   4   1   4      778.35      809.87     13.18 o 
   5   1   4     2671.04     2977.24     43.61 o 
   6   1   4     1395.65     1443.25     22.53 o 
   7   1   4     1328.50     1409.23     22.36 o 
   8   1   4      115.62      134.91      4.58 o 
   9   1   4     1964.32     2037.94     34.46 o 
  10   1   4        0.09        0.44      1.53 o 
  11   1   4       70.15       72.88      4.18 o 
  12   1   4       69.48       61.22      4.60 o 
  13   1   4        3.22       -0.79      2.72 o 
  14   1   4      149.48      158.48     10.25 o 
  15   1   4      797.31      813.56     24.55 o 
  16   1   4        0.99       -1.84      5.14 o 
  17   1   4       57.14       51.03      9.19 o 
 -18   2   4       24.21       20.98      6.06 o 
 -17   2   4      114.46       94.87     11.76 o 
 -16   2   4        2.16        0.21      4.60 o 
 -15   2   4       64.05       59.74      6.87 o 
 -14   2   4       25.55       29.74      6.81 o 
 -13   2   4       92.42       68.19      6.64 o 
 -12   2   4      139.32      110.98      9.54 o 
 -11   2   4      819.67      734.51     22.62 o 
 -10   2   4      214.48      229.53      6.94 o 
  -9   2   4      819.86      889.47     18.91 o 
  -8   2   4       21.96       19.95      2.52 o 
  -7   2   4     2575.16     2815.24     50.99 o 
  -6   2   4      613.93      650.73     12.53 o 
  -5   2   4     3769.24     4032.63     86.47 o 
  -4   2   4      543.96      501.84      9.44 o 
  -3   2   4     2434.94     2701.92     43.03 o 
  -2   2   4     5269.07     5340.84     75.80 o 
  -1   2   4        0.00        5.76      1.07 o 
   0   2   4      337.34      417.97     10.17 o 
   1   2   4    12316.09    12265.55    172.01 o 
   2   2   4    21334.64    21375.76    299.02 o 
   3   2   4      783.80      829.22     13.40 o 
   4   2   4     1600.95     1788.82     27.01 o 
   5   2   4      129.23      130.27      3.79 o 
   6   2   4        9.11        5.87      1.45 o 
   7   2   4      346.57      310.31      6.95 o 
   8   2   4      234.40      250.12      6.33 o 
   9   2   4       15.12       17.68      2.34 o 
  10   2   4     1260.74     1220.38     20.75 o 
  11   2   4        0.00       -1.77      2.37 o 
  12   2   4        2.80       -0.31      2.62 o 
  13   2   4        8.05        3.67      4.03 o 
  14   2   4       14.99        6.11      5.94 o 
  15   2   4       10.61       23.07      5.32 o 
  16   2   4      113.40      116.17     18.17 o 
  17   2   4      166.76      174.78     22.61 o 
 -17   3   4       62.17       74.88      8.56 o 
 -16   3   4      332.20      340.48     15.12 o 
 -15   3   4      108.13      109.69      9.17 o 
 -14   3   4      206.27      162.24     10.61 o 
 -13   3   4        0.40        0.44      3.05 o 
 -12   3   4       38.68       26.91      6.34 o 
 -11   3   4      931.77      919.91     21.17 o 
 -10   3   4      842.20      867.14     19.91 o 
  -9   3   4       57.45       67.08      6.20 o 
  -8   3   4        1.47       -2.18      1.46 o 
  -7   3   4     1776.73     1809.96     30.28 o 
  -6   3   4      136.86      162.87      4.23 o 
  -5   3   4     1821.56     1833.86     39.31 o 
  -4   3   4     3495.62     3703.52     58.89 o 
  -3   3   4     1677.81     1806.76     27.20 o 
  -2   3   4      303.40      339.44      7.10 o 
  -1   3   4      982.02     1148.40     17.99 o 
   0   3   4      944.17      922.43     14.87 o 
   1   3   4      213.82      178.65      4.74 o 
   2   3   4     2923.39     3315.60     48.24 o 
   3   3   4      299.08      352.45      8.47 o 
   4   3   4        0.09        1.38      1.18 o 
   5   3   4      409.96      400.65      8.04 o 
   6   3   4       62.17       68.07      3.25 o 
   7   3   4     1819.68     1867.87     29.19 o 
   8   3   4      420.89      460.56     10.85 o 
   9   3   4      981.94      979.04     17.26 o 
  10   3   4     1050.13     1019.59     20.18 o 
  11   3   4      381.12      422.29     12.67 o 
  12   3   4     1448.98     1474.00     47.84 o 
  13   3   4      121.03      127.42      7.89 o 
  14   3   4       30.49       32.70      7.30 o 
  15   3   4        1.45        9.18      6.93 o 
  16   3   4       12.21       11.16      6.72 o 
 -17   4   4      191.74      187.03     23.51 o 
 -16   4   4       52.67       35.28     13.16 o 
 -15   4   4      194.36      208.77     16.16 o 
 -14   4   4      345.20      305.15     17.13 o 
 -13   4   4       69.94       73.91      9.33 o 
 -12   4   4      197.12      254.91     15.84 o 
 -11   4   4       86.52       86.39      7.42 o 
 -10   4   4      826.36      800.75     19.36 o 
  -9   4   4       12.19       15.52      3.23 o 
  -8   4   4      496.71      497.88     13.32 o 
  -7   4   4      817.52      839.56     16.30 o 
  -6   4   4      197.21      157.72      5.90 o 
  -5   4   4      876.95      972.06     20.17 o 
  -4   4   4        7.45        3.38      1.62 o 
  -3   4   4       97.99      133.29      4.19 o 
  -2   4   4       76.91       93.13      3.86 o 
  -1   4   4      274.44      300.20      6.50 o 
   0   4   4     6173.59     6417.86     91.64 o 
   1   4   4     3645.12     4001.58     71.56 o 
   2   4   4     3210.37     3304.31     48.57 o 
   3   4   4      788.49      854.98     14.61 o 
   4   4   4       89.73      101.96      4.17 o 
   5   4   4        0.03        2.33      1.58 o 
   6   4   4       47.04       55.64      3.51 o 
   7   4   4       12.41       13.04      2.14 o 
   8   4   4      792.33      758.45     14.17 o 
   9   4   4       80.21       85.54      5.08 o 
  10   4   4      812.20      831.44     20.00 o 
  11   4   4      100.59       85.40      7.68 o 
  12   4   4        3.26        2.82      3.82 o 
  13   4   4       39.48       35.32      6.09 o 
  14   4   4      261.40      257.75     20.50 o 
  15   4   4       58.18       81.11     22.25 o 
  16   4   4       14.72       11.37      7.10 o 
 -16   5   4       35.11       36.32      6.89 o 
 -15   5   4      299.62      309.91     14.79 o 
 -14   5   4      333.51      317.93     14.43 o 
 -13   5   4     1116.74     1105.01     27.18 o 
 -12   5   4        3.39        1.12      3.68 o 
 -11   5   4      188.32      183.77      9.40 o 
 -10   5   4       32.71       36.97      4.60 o 
  -9   5   4      649.46      594.41     15.94 o 
  -8   5   4       86.24       65.84      5.38 o 
  -7   5   4       58.55       54.49      4.26 o 
  -6   5   4        2.14        1.58      1.98 o 
  -5   5   4       20.12       19.53      2.71 o 
  -4   5   4      191.30      188.68     10.83 o 
  -3   5   4      101.55      122.92      6.06 o 
  -2   5   4     1083.38     1134.50     18.78 o 
  -1   5   4      566.23      648.06     11.94 o 
   0   5   4      639.34      651.95     12.03 o 
   1   5   4       88.79      106.74      5.09 o 
   2   5   4      128.17      137.66      4.63 o 
   3   5   4       24.89       20.10      2.28 o 
   4   5   4      224.58      218.33      6.62 o 
   5   5   4      402.15      390.35      8.66 o 
   6   5   4       28.93       21.57      2.56 o 
   7   5   4      719.18      701.75     15.15 o 
   8   5   4       12.77       11.97      2.77 o 
   9   5   4       83.36       84.48      6.21 o 
  10   5   4       26.89       17.52      4.75 o 
  11   5   4       42.61       27.82      5.60 o 
  12   5   4       41.71       44.11      6.99 o 
  13   5   4       10.01       13.04      6.75 o 
  14   5   4        6.79        7.45      5.05 o 
  15   5   4      248.14      214.30     17.23 o 
 -15   6   4        1.10        1.82      5.61 o 
 -14   6   4      105.51      120.85     11.67 o 
 -13   6   4      103.08       91.73      7.59 o 
 -12   6   4       85.31       73.09      8.65 o 
 -11   6   4     1508.48     1458.17     42.01 o 
 -10   6   4      828.38      800.92     22.81 o 
  -9   6   4      114.60       93.45      6.86 o 
  -8   6   4      692.79      591.52     24.40 o 
  -7   6   4       11.37       14.39      3.45 o 
  -6   6   4        6.77       13.52      2.82 o 
  -5   6   4        1.59       -2.75      2.02 o 
  -4   6   4       11.62       11.68      2.63 o 
  -3   6   4      217.24      193.37      7.53 o 
  -2   6   4      586.70      551.66     13.90 o 
  -1   6   4     1553.17     1508.16     24.61 o 
   0   6   4       75.51       90.48      4.29 o 
   1   6   4       62.01       49.95      3.59 o 
   2   6   4      258.63      285.82     10.02 o 
   3   6   4       82.13       70.73      3.93 o 
   4   6   4      656.50      650.52     12.95 o 
   5   6   4      146.86      120.41      5.11 o 
   6   6   4       33.98       51.39      5.99 o 
   7   6   4      355.12      370.15     11.92 o 
   8   6   4      634.29      649.26     17.28 o 
   9   6   4      280.26      272.91     12.61 o 
  10   6   4       99.43       87.48      8.47 o 
  11   6   4       26.76       17.20      5.32 o 
  12   6   4        0.80        0.45      4.61 o 
  13   6   4      179.42      188.91     13.19 o 
  14   6   4        1.35       -5.36      4.53 o 
 -14   7   4       15.74       25.80      5.61 o 
 -13   7   4       70.12       69.76      7.25 o 
 -12   7   4        5.18        3.73      4.01 o 
 -11   7   4        0.86        2.05      3.68 o 
 -10   7   4        9.74        3.16      3.63 o 
  -9   7   4       48.45       50.60      5.65 o 
  -8   7   4     1577.41     1465.49     37.34 o 
  -7   7   4        3.97        7.55      3.46 o 
  -6   7   4       86.95      102.20      8.51 o 
  -5   7   4      185.72      151.19      7.47 o 
  -4   7   4       10.73        4.45      2.55 o 
  -3   7   4      446.27      439.03     11.40 o 
  -2   7   4       97.84      114.68      6.65 o 
  -1   7   4      362.57      314.09     16.92 o 
   0   7   4      101.49       97.52      4.84 o 
   1   7   4     1453.95     1370.26     25.44 o 
   2   7   4      130.67      125.67      5.84 o 
   3   7   4      364.18      367.93      9.03 o 
   4   7   4     1932.21     1895.49     38.65 o 
   5   7   4      400.44      406.19     12.76 o 
   6   7   4      743.20      733.71     19.00 o 
   7   7   4        0.81        1.39      3.12 o 
   8   7   4      127.69      116.04      9.45 o 
   9   7   4       33.88       28.94      9.00 o 
  10   7   4       39.19       55.38      7.32 o 
  11   7   4       77.18       97.30      9.54 o 
  12   7   4      201.74      219.03     14.12 o 
  13   7   4      140.00      151.22     12.90 o 
 -12   8   4      135.46      120.14      9.19 o 
 -11   8   4       91.80       90.47      7.92 o 
 -10   8   4        9.06        6.29      4.23 o 
  -9   8   4        0.50       -3.08      2.45 o 
  -8   8   4        8.14        6.08      3.91 o 
  -7   8   4        0.00       -4.42      2.95 o 
  -6   8   4       56.77       62.43      6.05 o 
  -5   8   4      551.56      506.57     13.29 o 
  -4   8   4        3.32        7.26      3.06 o 
  -3   8   4     1818.82     1734.77     32.30 o 
  -2   8   4      335.13      336.30     10.16 o 
  -1   8   4      894.36      823.24     22.93 o 
   0   8   4      225.40      206.25     12.89 o 
   1   8   4        0.29        0.08      2.53 o 
   2   8   4      235.33      219.65      8.12 o 
   3   8   4        2.37        3.87      3.35 o 
   4   8   4       36.06       34.46      5.22 o 
   5   8   4       29.52       20.15      4.84 o 
   6   8   4        0.20        8.26      3.89 o 
   7   8   4      379.29      409.97     13.89 o 
   8   8   4      158.86      153.99     11.39 o 
   9   8   4       27.21       35.11      8.48 o 
  10   8   4        5.83        1.02      4.63 o 
  11   8   4      143.99      147.47     11.90 o 
 -10   9   4      173.22      180.34     13.03 o 
  -9   9   4      414.14      418.50     15.16 o 
  -8   9   4       98.66       98.65      8.22 o 
  -7   9   4        6.91        9.28      4.23 o 
  -6   9   4        2.64        1.96      3.68 o 
  -5   9   4        6.74       10.43      3.59 o 
  -4   9   4      869.27      806.94     23.46 o 
  -3   9   4       17.21       13.44      3.65 o 
  -2   9   4      248.53      261.42      9.43 o 
  -1   9   4      187.19      202.69      9.91 o 
   0   9   4       64.42       75.11      8.89 o 
   1   9   4        9.45        6.70      4.48 o 
   2   9   4        1.91        1.32      4.16 o 
   3   9   4      346.71      353.10     14.90 o 
   4   9   4       13.82       13.54      4.92 o 
   5   9   4      234.63      235.96     11.67 o 
   6   9   4      917.40      955.11     24.52 o 
   7   9   4       53.34       38.98      6.80 o 
   8   9   4       57.43       63.17      8.18 o 
   9   9   4      339.42      353.65     16.64 o 
  -8  10   4      542.44      561.27     18.35 o 
  -7  10   4        0.05        0.48      5.44 o 
  -6  10   4       18.31       18.73      5.17 o 
  -5  10   4      100.44       93.58      7.88 o 
  -4  10   4       43.53       45.21      5.34 o 
  -3  10   4        3.54       -0.74      3.69 o 
  -2  10   4      140.28      153.81      9.58 o 
  -1  10   4        0.20       -0.12      3.70 o 
   0  10   4      127.51      117.72     12.33 o 
   1  10   4        0.97        5.10      3.75 o 
   2  10   4       45.15       41.47      7.02 o 
   3  10   4       10.48       13.48      5.43 o 
   4  10   4      227.22      249.49     15.13 o 
   5  10   4       18.21       13.49      5.64 o 
   6  10   4        9.56        7.18      6.81 o 
   7  10   4       42.40       22.47      8.18 o 
  -2  11   4       11.05       15.91      6.16 o 
  -1  11   4      255.90      293.70     16.76 o 
   0  11   4        7.76       10.29      5.59 o 
   1  11   4       11.06       10.68      5.89 o 
 -17   0   5        2.90       16.92      9.38 o 
 -15   0   5       17.74       10.70      5.43 o 
 -13   0   5       86.32       77.52      8.17 o 
 -11   0   5      885.51      826.43     27.20 o 
  -9   0   5      659.88      634.16     30.60 o 
  -7   0   5      343.30      385.54     20.92 o 
  -5   0   5     1450.65     1648.61     35.10 o 
  -3   0   5    10125.58    10247.09    490.91 o 
  -1   0   5    10159.63    10185.70    481.27 o 
   1   0   5        3.32        2.67      1.37 o 
   3   0   5      142.02      132.14      4.89 o 
   5   0   5     3501.62     3655.68     75.19 o 
   7   0   5     5738.98     5656.69    139.09 o 
   9   0   5     3976.92     3844.54     80.58 o 
  11   0   5      657.59      705.03     19.49 o 
  13   0   5     1245.98     1203.68     37.85 o 
  15   0   5       20.38       30.13     10.29 o 
  17   0   5      160.44      218.35     24.18 o 
 -18   1   5       22.57       16.98      5.76 o 
 -17   1   5       90.94       86.97     22.32 o 
 -16   1   5      412.10      389.90     15.73 o 
 -15   1   5        4.78       -0.45      3.74 o 
 -14   1   5       61.19       50.74      7.26 o 
 -13   1   5       23.33       16.76      3.61 o 
 -12   1   5      210.01      216.97     10.15 o 
 -11   1   5      223.51      204.55     12.25 o 
 -10   1   5      163.56      147.02      5.52 o 
  -9   1   5      166.25      160.28      5.91 o 
  -8   1   5       30.15       33.28      2.67 o 
  -7   1   5     2199.41     2163.01     32.25 o 
  -6   1   5       72.69       95.41      5.70 o 
  -5   1   5     1617.05     1662.07     27.31 o 
  -4   1   5      243.11      269.06      5.89 o 
  -3   1   5        3.99       12.13      1.73 o 
  -2   1   5       24.01       47.88      2.66 o 
  -1   1   5      574.16      606.93     10.96 o 
   0   1   5      372.53      358.15      7.08 o 
   1   1   5       18.75       11.86      1.35 o 
   2   1   5      100.33      117.17      5.09 o 
   3   1   5     4416.41     4384.74     68.40 o 
   4   1   5      124.27      134.86      3.63 o 
   5   1   5     3807.20     3948.27     57.28 o 
   6   1   5     5939.44     6295.16     90.12 o 
   7   1   5       11.08        9.31      1.74 o 
   8   1   5      424.20      502.56     10.05 o 
   9   1   5     1642.23     1670.40     26.80 o 
  10   1   5       70.34       69.97      5.35 o 
  11   1   5      150.22      138.85      6.08 o 
  12   1   5      102.14      119.65      7.02 o 
  13   1   5        3.13        7.41      3.81 o 
  14   1   5      421.45      474.05     32.06 o 
  15   1   5       33.23       40.94      7.90 o 
  16   1   5        8.02        0.21      5.23 o 
  17   1   5        5.00        2.45      6.21 o 
 -18   2   5      199.08      175.77     12.75 o 
 -17   2   5        1.49        2.75      4.67 o 
 -16   2   5       91.93       99.92      9.67 o 
 -15   2   5      335.54      344.04     14.50 o 
 -14   2   5     1351.91     1212.75     32.29 o 
 -13   2   5        0.24        1.54      3.48 o 
 -12   2   5      121.35      140.56      9.44 o 
 -11   2   5      725.06      777.76     29.07 o 
 -10   2   5       12.88       11.64      2.43 o 
  -9   2   5        5.11       12.90      2.28 o 
  -8   2   5       14.82        6.52      1.93 o 
  -7   2   5     1113.21     1198.57     40.83 o 
  -6   2   5        0.01       -1.20      1.07 o 
  -5   2   5       38.25       43.21      3.00 o 
  -4   2   5      874.89      934.27     14.98 o 
  -3   2   5       15.72       16.02      2.27 o 
  -2   2   5     3745.16     3699.05     53.28 o 
  -1   2   5      218.64      186.24      4.65 o 
   0   2   5     7129.20     7379.84    114.60 o 
   1   2   5      591.86      614.09     10.33 o 
   2   2   5       33.19       37.73      2.52 o 
   3   2   5     3486.90     3742.34     67.04 o 
   4   2   5      994.67     1087.49     17.36 o 
   5   2   5     1691.68     1764.12     27.06 o 
   6   2   5       16.76       16.43      1.86 o 
   7   2   5      701.86      727.71     13.08 o 
   8   2   5      819.62      841.38     14.99 o 
   9   2   5      219.64      219.39      6.63 o 
  10   2   5      149.84      149.55      6.67 o 
  11   2   5      598.64      617.57     16.75 o 
  12   2   5      233.68      236.00      9.57 o 
  13   2   5      369.69      365.51     18.21 o 
  14   2   5      194.99      200.79     11.35 o 
  15   2   5        8.80        3.09      4.65 o 
  16   2   5      150.32      171.68     22.20 o 
 -17   3   5        8.11        4.95      5.08 o 
 -16   3   5       98.00      101.69      9.25 o 
 -15   3   5      428.99      419.47     16.86 o 
 -14   3   5       35.39       31.48      5.64 o 
 -13   3   5       25.26       19.67      4.82 o 
 -12   3   5     1910.54     1931.86     55.82 o 
 -11   3   5      255.73      233.55     21.11 o 
 -10   3   5      106.96      113.15      6.50 o 
  -9   3   5       95.46       87.84      5.53 o 
  -8   3   5       71.16       63.19      3.54 o 
  -7   3   5     2235.64     2407.60     47.34 o 
  -6   3   5      149.28      168.47      7.32 o 
  -5   3   5      509.98      544.44     10.24 o 
  -4   3   5     1509.21     1544.54     23.77 o 
  -3   3   5     4392.44     4581.02     65.91 o 
  -2   3   5     4747.95     4950.08     71.02 o 
  -1   3   5      719.42      706.01     12.00 o 
   0   3   5     2539.84     2813.13     41.34 o 
   1   3   5     2182.95     2272.33     37.09 o 
   2   3   5       11.90        4.68      1.28 o 
   3   3   5      113.20       93.32      3.39 o 
   4   3   5     1922.30     2020.08     30.72 o 
   5   3   5      733.40      747.66     13.08 o 
   6   3   5      502.51      510.79      9.94 o 
   7   3   5       49.28       68.60      3.46 o 
   8   3   5       70.71       77.82      4.59 o 
   9   3   5       40.56       39.75      4.40 o 
  10   3   5      578.28      586.31     13.62 o 
  11   3   5       47.75       42.92      4.77 o 
  12   3   5      330.54      321.05     11.55 o 
  13   3   5       48.87       49.97      5.55 o 
  14   3   5        2.36        1.13      4.20 o 
  15   3   5       78.02       62.64      9.43 o 
  16   3   5       39.92       32.96      7.98 o 
 -17   4   5      138.17      124.35     13.76 o 
 -16   4   5        0.75       -5.93      4.86 o 
 -15   4   5       54.23       49.54      8.90 o 
 -14   4   5      314.36      328.75     21.08 o 
 -13   4   5       51.07       43.73      7.83 o 
 -12   4   5      234.94      225.58     12.22 o 
 -11   4   5     1420.53     1376.00     29.86 o 
 -10   4   5      956.53      907.72     21.33 o 
  -9   4   5       84.77       86.26      5.86 o 
  -8   4   5      311.11      308.03      9.96 o 
  -7   4   5      421.80      424.62     23.46 o 
  -6   4   5       13.72       13.63      2.07 o 
  -5   4   5       25.43       24.06      2.66 o 
  -4   4   5      719.54      672.42     13.53 o 
  -3   4   5      287.18      274.13      6.12 o 
  -2   4   5      165.72      177.35      6.01 o 
  -1   4   5      349.67      337.65      7.15 o 
   0   4   5        0.09        1.08      1.31 o 
   1   4   5     4710.79     4656.94     82.98 o 
   2   4   5      771.76      824.85     15.25 o 
   3   4   5      166.18      131.00      6.89 o 
   4   4   5     3876.70     4071.66     59.66 o 
   5   4   5      265.24      254.53      6.30 o 
   6   4   5        0.34        0.75      1.60 o 
   7   4   5      306.70      295.30     12.33 o 
   8   4   5      324.25      297.56      9.94 o 
   9   4   5      390.91      372.09     11.56 o 
  10   4   5      139.42      147.57     10.08 o 
  11   4   5      120.23      115.74      7.43 o 
  12   4   5      267.98      284.16     19.57 o 
  13   4   5        0.58        0.46      4.14 o 
  14   4   5       87.83       80.18      8.38 o 
  15   4   5      383.62      381.46     20.52 o 
  16   4   5       20.13       14.42      7.18 o 
 -16   5   5       30.66       35.62      7.05 o 
 -15   5   5      595.21      641.11     43.97 o 
 -14   5   5       27.67       30.21     11.82 o 
 -13   5   5       48.35       43.14      5.46 o 
 -12   5   5      101.33       90.25      7.04 o 
 -11   5   5       49.94       43.84      5.16 o 
 -10   5   5      659.36      642.54     17.19 o 
  -9   5   5        3.30        8.20      3.22 o 
  -8   5   5      546.55      554.39     17.32 o 
  -7   5   5       60.18       57.92      5.23 o 
  -6   5   5      126.16      124.42      5.55 o 
  -5   5   5        1.29       -2.19      1.46 o 
  -4   5   5      115.66      106.26      5.27 o 
  -3   5   5       48.82       54.26      3.09 o 
  -2   5   5        1.77        0.26      1.45 o 
  -1   5   5       92.09       91.70      3.94 o 
   0   5   5       85.95      103.26      5.03 o 
   1   5   5      612.15      541.29     12.72 o 
   2   5   5      379.97      385.61      8.66 o 
   3   5   5        0.66        3.56      1.73 o 
   4   5   5      423.31      401.50      9.66 o 
   5   5   5      531.47      507.99     10.43 o 
   6   5   5        3.23        4.88      2.39 o 
   7   5   5      536.31      530.44     12.72 o 
   8   5   5      116.47      114.86      7.59 o 
   9   5   5      153.49      165.61      8.45 o 
  10   5   5       68.75       65.85      7.12 o 
  11   5   5       51.18       52.72      6.96 o 
  12   5   5      271.62      281.11     13.44 o 
  13   5   5       48.58       41.32      6.80 o 
  14   5   5      113.49      116.95     16.66 o 
  15   5   5        2.12        8.05      6.75 o 
 -15   6   5      123.03      113.79     11.96 o 
 -14   6   5       71.50       75.36     13.56 o 
 -13   6   5       85.97      100.74      7.99 o 
 -12   6   5      186.30      179.84     10.10 o 
 -11   6   5      655.29      600.45     17.40 o 
 -10   6   5       27.26       31.08      4.73 o 
  -9   6   5      202.84      161.46     12.28 o 
  -8   6   5       15.44       17.12      3.69 o 
  -7   6   5       71.12       66.02      5.60 o 
  -6   6   5      205.66      212.38      7.87 o 
  -5   6   5      334.98      298.25      9.78 o 
  -4   6   5       99.97       92.97      5.79 o 
  -3   6   5      302.06      321.18      8.98 o 
  -2   6   5      342.15      380.65      9.85 o 
  -1   6   5      136.32      137.68      5.04 o 
   0   6   5      102.93      113.92      4.82 o 
   1   6   5       23.90       39.00      3.61 o 
   2   6   5       18.29       27.13      2.78 o 
   3   6   5      451.90      441.08     11.91 o 
   4   6   5      747.19      702.19     15.40 o 
   5   6   5     1470.18     1426.76     26.83 o 
   6   6   5        8.43        7.55      3.15 o 
   7   6   5      547.37      548.55     15.46 o 
   8   6   5      191.33      185.58      9.13 o 
   9   6   5        0.01       -0.29      3.82 o 
  10   6   5       75.36       76.75      8.13 o 
  11   6   5       24.22       24.26      5.80 o 
  12   6   5       34.29       29.55      7.79 o 
  13   6   5       12.64        7.33      5.43 o 
  14   6   5      206.07      235.21     16.48 o 
 -14   7   5      112.87      116.93     10.76 o 
 -13   7   5       93.20       93.76     10.52 o 
 -12   7   5        0.45       -3.37      3.56 o 
 -11   7   5       13.29        9.45      4.29 o 
 -10   7   5      131.25      113.57      8.05 o 
  -9   7   5      189.33      169.58     11.20 o 
  -8   7   5      611.00      575.21     16.58 o 
  -7   7   5      328.60      285.92     10.79 o 
  -6   7   5       31.85       25.14      3.62 o 
  -5   7   5      365.51      320.44      9.74 o 
  -4   7   5        0.39       -1.86      2.25 o 
  -3   7   5        0.01        0.62      2.12 o 
  -2   7   5      552.36      523.55     12.78 o 
  -1   7   5      581.94      575.51     13.52 o 
   0   7   5      930.39      841.48     17.67 o 
   1   7   5     2541.79     2528.56     48.33 o 
   2   7   5      230.63      232.80      6.98 o 
   3   7   5      208.81      218.45      7.82 o 
   4   7   5     1049.76     1027.84     23.90 o 
   5   7   5        9.78        4.42      3.26 o 
   6   7   5       50.26       41.44      5.01 o 
   7   7   5      237.60      253.09     12.26 o 
   8   7   5        6.93        4.06      3.63 o 
   9   7   5      104.12       99.77      9.57 o 
  10   7   5      169.31      152.49     11.38 o 
  11   7   5       20.22        7.09      7.11 o 
  12   7   5        0.76        4.75      5.06 o 
  13   7   5       67.97       77.88      9.65 o 
 -12   8   5      191.04      192.49     11.36 o 
 -11   8   5       21.55       20.61      5.15 o 
 -10   8   5        3.58        1.94      3.94 o 
  -9   8   5        1.04       -2.21      3.61 o 
  -8   8   5      230.50      190.97     10.31 o 
  -7   8   5       53.21       47.93      5.74 o 
  -6   8   5       58.97       52.19      5.67 o 
  -5   8   5       59.06       52.32      4.85 o 
  -4   8   5      560.24      500.07     13.12 o 
  -3   8   5      371.47      306.85     14.56 o 
  -2   8   5      776.24      745.69     18.83 o 
  -1   8   5      282.49      323.22     10.00 o 
   0   8   5     1240.74     1100.36     22.36 o 
   1   8   5      786.76      751.41     24.83 o 
   2   8   5     1139.65     1080.99     29.46 o 
   3   8   5       21.01       26.11      4.46 o 
   4   8   5      259.87      270.15     10.67 o 
   5   8   5      368.61      339.16     12.26 o 
   6   8   5      611.15      592.53     19.94 o 
   7   8   5       60.43       67.92      6.62 o 
   8   8   5        0.07       -2.14      4.06 o 
   9   8   5       61.25       60.96      7.94 o 
  10   8   5      507.19      539.47     20.70 o 
  11   8   5        3.10        3.78      6.78 o 
 -10   9   5       30.73       36.13      6.82 o 
  -9   9   5      285.02      276.83     13.50 o 
  -8   9   5       57.62       75.75      7.35 o 
  -7   9   5      943.71      945.83     24.48 o 
  -6   9   5      423.72      441.32     16.81 o 
  -5   9   5       30.93       37.64      5.34 o 
  -4   9   5      262.99      271.64     10.17 o 
  -3   9   5        8.91       17.34      3.73 o 
  -2   9   5      217.09      216.82      9.93 o 
  -1   9   5      437.88      432.64     25.76 o 
   0   9   5      248.21      241.92     13.11 o 
   1   9   5       46.82       35.62      6.26 o 
   2   9   5       16.19       16.02      5.12 o 
   3   9   5       19.66       16.08      5.27 o 
   4   9   5        6.99        7.44      4.67 o 
   5   9   5      153.43      180.09     10.41 o 
   6   9   5      175.17      173.55     12.18 o 
   7   9   5       10.85       13.94      5.45 o 
   8   9   5       38.51       39.10      7.29 o 
   9   9   5      221.47      243.66     15.25 o 
  -7  10   5      149.88      152.84     11.12 o 
  -6  10   5        5.14       -2.30      3.98 o 
  -5  10   5        0.86       -1.76      3.81 o 
  -4  10   5        0.42        3.67      3.65 o 
  -3  10   5       29.13       25.46      5.17 o 
  -2  10   5        2.88       10.09      5.33 o 
  -1  10   5       27.72       22.50      6.50 o 
   0  10   5       44.42       40.69      7.62 o 
   1  10   5       15.82       13.17      5.33 o 
   2  10   5        1.45       -2.77      5.51 o 
   3  10   5       23.16       20.35      6.00 o 
   4  10   5       17.19       21.68      6.14 o 
   5  10   5      124.09      144.49     15.57 o 
   6  10   5      125.47      136.57     14.60 o 
 -18   0   6        8.84       11.69     10.23 o 
 -16   0   6       12.40       14.02      5.86 o 
 -14   0   6      146.35      143.72     11.75 o 
 -12   0   6      217.94      223.55     12.15 o 
 -10   0   6      755.29      759.57     25.06 o 
  -8   0   6      249.68      263.44      9.88 o 
  -6   0   6      100.09       91.21      4.76 o 
  -4   0   6      150.57      144.83      9.47 o 
  -2   0   6      306.09      359.63     11.25 o 
   0   0   6       42.97       21.09      3.95 o 
   2   0   6     8895.48     8821.08    175.93 o 
   4   0   6     1285.40     1494.59     32.66 o 
   6   0   6     2282.85     2302.23     49.28 o 
   8   0   6     2726.35     2772.79     71.41 o 
  10   0   6     3076.64     3274.03     70.14 o 
  12   0   6     1080.08     1042.80     33.93 o 
  14   0   6       15.84       15.60      8.35 o 
  16   0   6      140.82      189.45     22.49 o 
 -18   1   6       77.37       59.14     11.25 o 
 -17   1   6        7.22        5.76      4.64 o 
 -16   1   6      306.65      304.89     14.11 o 
 -15   1   6        3.69       -3.80      3.41 o 
 -14   1   6       96.22       83.61     11.27 o 
 -13   1   6      224.92      236.93      9.18 o 
 -12   1   6      161.49      152.85      7.56 o 
 -11   1   6     1050.81     1071.84     23.66 o 
 -10   1   6      131.59      143.64      5.52 o 
  -9   1   6      507.41      486.97     10.80 o 
  -8   1   6        9.02       19.86      1.79 o 
  -7   1   6      461.59      448.53      8.50 o 
  -6   1   6        0.42        4.76      1.30 o 
  -5   1   6      550.10      690.84     12.79 o 
  -4   1   6      169.42      147.61      4.72 o 
  -3   1   6     3828.15     4043.44     70.77 o 
  -2   1   6     3460.34     3532.31     50.98 o 
  -1   1   6      168.30      185.24      5.51 o 
   0   1   6     1766.60     1759.86     28.86 o 
   1   1   6       76.66       51.54      2.23 o 
   2   1   6        0.00        0.29      0.88 o 
   3   1   6     2117.43     2191.40     61.16 o 
   4   1   6      841.97      850.83     15.30 o 
   5   1   6      355.60      385.00      8.81 o 
   6   1   6      235.57      225.80      5.63 o 
   7   1   6      162.57      143.14      4.66 o 
   8   1   6      176.67      180.53      5.41 o 
   9   1   6     1032.01      997.44     17.59 o 
  10   1   6     4074.10     4026.29     60.09 o 
  11   1   6     1349.40     1238.50     26.43 o 
  12   1   6       64.76       70.36      6.90 o 
  13   1   6      169.34      157.61     10.00 o 
  14   1   6      337.68      332.74     17.84 o 
  15   1   6      295.57      286.80     16.81 o 
  16   1   6       68.12       87.56     11.55 o 
 -18   2   6        4.67        7.02      5.39 o 
 -17   2   6      111.40      113.49     10.03 o 
 -16   2   6       52.26       50.18      7.03 o 
 -15   2   6      202.63      218.93     12.80 o 
 -14   2   6       38.83       36.07      8.17 o 
 -13   2   6      221.50      186.00     10.84 o 
 -12   2   6       98.81       81.54      7.05 o 
 -11   2   6     1806.34     1825.07     32.41 o 
 -10   2   6      163.80      148.36      5.81 o 
  -9   2   6       96.65       99.65      4.66 o 
  -8   2   6      839.39      813.87     21.25 o 
  -7   2   6      157.03      178.87      4.82 o 
  -6   2   6      822.33      865.13     15.68 o 
  -5   2   6      606.88      718.10     13.31 o 
  -4   2   6      161.83      219.61      5.10 o 
  -3   2   6      959.50      901.86     16.17 o 
  -2   2   6       28.68       26.38      2.05 o 
  -1   2   6     6517.61     6603.27    112.86 o 
   0   2   6      288.33      299.19      6.63 o 
   1   2   6      959.34     1030.68     22.42 o 
   2   2   6      444.85      482.54     10.15 o 
   3   2   6     7218.66     7709.59    120.57 o 
   4   2   6      329.38      358.56      8.50 o 
   5   2   6      625.51      612.37     12.72 o 
   6   2   6       86.10       92.13      5.04 o 
   7   2   6      397.61      413.12      8.70 o 
   8   2   6       57.22       59.14      3.41 o 
   9   2   6      514.91      483.05     12.02 o 
  10   2   6       73.75       86.31      5.20 o 
  11   2   6      179.05      180.68      7.36 o 
  12   2   6       96.39       91.39      6.69 o 
  13   2   6      183.95      187.88      9.66 o 
  14   2   6      121.76      125.42     12.12 o 
  15   2   6       21.72        2.11      4.82 o 
  16   2   6       15.12        5.01      6.46 o 
 -17   3   6      121.67      145.22     11.40 o 
 -16   3   6      184.64      179.39     14.91 o 
 -15   3   6       31.97       18.76      5.60 o 
 -14   3   6       99.89       97.39      8.46 o 
 -13   3   6       55.27       51.49      6.39 o 
 -12   3   6       30.49       25.63      6.80 o 
 -11   3   6     1621.91     1613.53     38.08 o 
 -10   3   6     1154.23     1186.57     25.63 o 
  -9   3   6        0.49        0.50      2.36 o 
  -8   3   6      153.27      151.94      6.13 o 
  -7   3   6     1447.95     1480.41     28.58 o 
  -6   3   6      496.84      513.04      9.63 o 
  -5   3   6       14.36        6.44      1.43 o 
  -4   3   6      786.76      848.60     14.28 o 
  -3   3   6     2372.97     2572.06     38.28 o 
  -2   3   6     1744.38     1807.32     27.61 o 
  -1   3   6       19.11       21.91      1.87 o 
   0   3   6      109.51      107.38      3.54 o 
   1   3   6      294.61      244.55      8.78 o 
   2   3   6      538.65      632.10     11.14 o 
   3   3   6        1.11        2.87      2.10 o 
   4   3   6       53.17       36.43      3.02 o 
   5   3   6      306.77      321.64      8.41 o 
   6   3   6      219.02      245.50      7.32 o 
   7   3   6      482.41      548.44     12.48 o 
   8   3   6        2.55       -0.84      2.11 o 
   9   3   6       39.53       45.32      4.03 o 
  10   3   6        7.56        5.57      2.58 o 
  11   3   6      421.94      430.14     13.24 o 
  12   3   6      166.80      151.39      8.51 o 
  13   3   6       14.73       14.11      4.07 o 
  14   3   6       17.07       24.04      5.64 o 
  15   3   6        9.04       13.06      6.45 o 
  16   3   6      146.42      179.05     23.13 o 
 -17   4   6      147.22      147.75     24.41 o 
 -16   4   6      282.20      259.06     26.66 o 
 -15   4   6        0.11       -1.77      6.15 o 
 -14   4   6       60.22       44.64      8.12 o 
 -13   4   6      328.81      325.44     17.19 o 
 -12   4   6      268.69      228.14      9.67 o 
 -11   4   6      857.11      816.18     20.16 o 
 -10   4   6      198.67      170.37      8.24 o 
  -9   4   6       33.14       27.88      4.43 o 
  -8   4   6      127.17      103.97     17.33 o 
  -7   4   6      386.96      384.81     14.31 o 
  -6   4   6       55.38       61.31      3.83 o 
  -5   4   6        8.92       10.75      2.18 o 
  -4   4   6        3.14        3.76      1.32 o 
  -3   4   6      308.19      330.04      8.63 o 
  -2   4   6      648.61      645.05     11.70 o 
  -1   4   6     6351.36     6622.04     94.86 o 
   0   4   6     2627.97     2634.76     39.58 o 
   1   4   6     3191.13     3438.70     55.61 o 
   2   4   6      888.58      936.99     17.38 o 
   3   4   6       83.60       88.60      6.33 o 
   4   4   6      514.91      504.34      9.86 o 
   5   4   6       19.27        6.98      2.59 o 
   6   4   6      761.02      806.17     21.92 o 
   7   4   6     1313.35     1309.25     27.91 o 
   8   4   6      335.76      338.67     10.87 o 
   9   4   6        4.09        3.77      3.45 o 
  10   4   6      112.69      101.70      6.77 o 
  11   4   6       96.64      110.28      7.35 o 
  12   4   6      123.10      111.17      9.17 o 
  13   4   6      307.21      301.96     13.96 o 
  14   4   6      317.92      323.03     14.74 o 
  15   4   6      844.16      879.04     34.12 o 
 -16   5   6        0.03       -3.22      4.79 o 
 -15   5   6       50.85       40.98      7.05 o 
 -14   5   6      116.01      103.54      9.36 o 
 -13   5   6      157.31      146.88     18.50 o 
 -12   5   6       13.48       13.58      4.78 o 
 -11   5   6       74.03       77.95      6.46 o 
 -10   5   6        9.82        7.38      3.44 o 
  -9   5   6      781.63      767.77     22.24 o 
  -8   5   6       27.46       27.52      4.02 o 
  -7   5   6       12.65       17.24      5.56 o 
  -6   5   6       18.88       19.29      2.84 o 
  -5   5   6      555.92      568.27     12.76 o 
  -4   5   6       45.08       50.97      3.83 o 
  -3   5   6      174.75      168.99      5.08 o 
  -2   5   6      632.42      612.19     11.66 o 
  -1   5   6       64.67       55.50      3.24 o 
   0   5   6       79.44       98.10      4.26 o 
   1   5   6      241.21      248.82      7.54 o 
   2   5   6        1.31        3.02      1.75 o 
   3   5   6       59.50       71.84      3.79 o 
   4   5   6      443.69      442.62     12.41 o 
   5   5   6      157.37      146.63      6.75 o 
   6   5   6      292.84      278.43      8.57 o 
   7   5   6      463.29      514.66     12.70 o 
   8   5   6       93.38      105.66      6.00 o 
   9   5   6        2.03        1.10      2.57 o 
  10   5   6      732.35      779.94     23.83 o 
  11   5   6      146.66      122.82      9.72 o 
  12   5   6       58.95       69.57      8.14 o 
  13   5   6       42.90       46.25      7.25 o 
  14   5   6       14.24       18.52      6.06 o 
 -15   6   6       82.17       85.98      9.42 o 
 -14   6   6       79.49       77.00      8.54 o 
 -13   6   6      486.06      460.59     15.94 o 
 -12   6   6      286.97      264.92     11.45 o 
 -11   6   6      104.78      107.39      7.96 o 
 -10   6   6        7.96        4.00      3.46 o 
  -9   6   6      254.01      223.41     21.21 o 
  -8   6   6       54.09       39.72      4.84 o 
  -7   6   6       17.46       14.94      4.94 o 
  -6   6   6       39.47       26.61      3.66 o 
  -5   6   6      249.66      233.48      7.73 o 
  -4   6   6       43.95       46.05      3.99 o 
  -3   6   6       59.22       62.83      4.55 o 
  -2   6   6       94.02       82.85      4.97 o 
  -1   6   6      197.03      195.73      6.02 o 
   0   6   6        3.30        7.43      2.09 o 
   1   6   6       32.55       36.12      3.24 o 
   2   6   6      357.02      379.92      8.86 o 
   3   6   6      947.09      941.84     19.21 o 
   4   6   6      325.70      310.23     10.56 o 
   5   6   6      465.64      456.21     11.79 o 
   6   6   6       34.25       35.23      5.57 o 
   7   6   6      684.65      708.63     27.58 o 
   8   6   6      134.71      131.26      8.11 o 
   9   6   6       40.26       37.44      6.12 o 
  10   6   6      328.43      342.23     14.93 o 
  11   6   6      339.49      370.29     16.04 o 
  12   6   6      221.21      254.90     17.17 o 
  13   6   6      121.02      111.70     10.44 o 
 -14   7   6       25.29       40.90     12.16 o 
 -13   7   6        0.54        0.33      4.71 o 
 -12   7   6       99.72      101.71      8.26 o 
 -11   7   6      104.22       94.46     10.00 o 
 -10   7   6        2.22       -2.85      2.55 o 
  -9   7   6      121.98      119.74      8.16 o 
  -8   7   6      526.22      487.01     14.97 o 
  -7   7   6        0.03        0.27      3.18 o 
  -6   7   6       56.29       51.04      5.22 o 
  -5   7   6       20.66       14.90      4.32 o 
  -4   7   6      306.51      302.27      9.32 o 
  -3   7   6      512.69      501.97     12.62 o 
  -2   7   6      392.98      381.33     12.09 o 
  -1   7   6      123.91      135.89      6.45 o 
   0   7   6       11.85       15.39      3.11 o 
   1   7   6      419.23      407.88     13.80 o 
   2   7   6       20.55       11.66      3.07 o 
   3   7   6      900.81      879.26     18.81 o 
   4   7   6     2180.35     2160.77     38.91 o 
   5   7   6      428.03      435.21     14.54 o 
   6   7   6      250.92      269.06     11.32 o 
   7   7   6      113.33      119.49      8.06 o 
   8   7   6      276.27      262.32     11.16 o 
   9   7   6        0.07       -4.98      3.87 o 
  10   7   6        9.34        9.06      5.99 o 
  11   7   6        9.72       14.76      8.39 o 
  12   7   6       36.10       43.99      7.57 o 
 -12   8   6       14.43       17.08      5.20 o 
 -11   8   6       47.45       42.51     12.60 o 
 -10   8   6       27.70       37.03      5.68 o 
  -9   8   6      112.20       99.71      7.86 o 
  -8   8   6       47.08       38.78      5.47 o 
  -7   8   6        0.31       -3.65      3.18 o 
  -6   8   6        0.06       -2.66      3.17 o 
  -5   8   6       31.90       31.92      4.21 o 
  -4   8   6      158.72      150.69     10.02 o 
  -3   8   6        0.10        3.57      2.97 o 
  -2   8   6     1396.46     1426.47     27.62 o 
  -1   8   6      843.85      807.97     19.96 o 
   0   8   6      218.06      210.01     10.02 o 
   1   8   6      157.37      165.06     10.28 o 
   2   8   6       29.11       20.04      5.08 o 
   3   8   6       45.11       62.58      5.99 o 
   4   8   6       20.52       18.69      4.34 o 
   5   8   6      323.87      314.16     11.98 o 
   6   8   6       83.95       80.43      7.20 o 
   7   8   6        0.00       -3.94      3.47 o 
   8   8   6       47.42       38.92      7.43 o 
   9   8   6      265.55      294.85     15.33 o 
  10   8   6        1.60       -2.11      4.67 o 
  11   8   6        2.54        4.51      6.42 o 
 -10   9   6      309.24      307.57     14.18 o 
  -9   9   6      142.16      147.74     10.25 o 
  -8   9   6       51.04       41.58      6.19 o 
  -7   9   6      180.09      172.81     10.43 o 
  -6   9   6      190.02      203.99     11.01 o 
  -5   9   6       13.21       16.79      4.50 o 
  -4   9   6        9.25        6.29      3.38 o 
  -3   9   6       35.06       33.57      4.95 o 
  -2   9   6      263.02      231.98      9.32 o 
  -1   9   6      206.86      212.61     14.01 o 
   0   9   6        0.82       -2.66      3.97 o 
   1   9   6       54.93       53.85      7.15 o 
   2   9   6      243.42      276.03     16.36 o 
   3   9   6       43.14       49.41      7.19 o 
   4   9   6       23.17       24.13      5.93 o 
   5   9   6      462.50      469.43     18.45 o 
   6   9   6        2.80       -2.78      3.77 o 
   7   9   6        0.27        2.37      4.90 o 
   8   9   6        0.32       -1.59      4.92 o 
   9   9   6        0.27        1.39      5.40 o 
  -7  10   6        0.30       -2.25      4.15 o 
  -6  10   6       60.97       61.47      7.05 o 
  -5  10   6       35.20       41.24      6.18 o 
  -4  10   6       19.77       17.84      4.78 o 
  -3  10   6      167.02      155.80     12.02 o 
  -2  10   6      168.27      173.02     15.44 o 
  -1  10   6      196.75      202.77     13.33 o 
   0  10   6        6.64        6.38      5.08 o 
   1  10   6        5.68       -0.29      4.87 o 
   2  10   6       37.28       37.45      8.76 o 
   3  10   6       22.47       23.22      6.26 o 
   4  10   6      110.36      152.00     26.80 o 
   5  10   6       30.26       46.03      8.98 o 
   6  10   6       13.51       13.20      6.06 o 
 -17   0   7      204.06      215.91     24.18 o 
 -15   0   7      495.63      553.47     22.90 o 
 -13   0   7      288.92      282.41     14.44 o 
 -11   0   7      700.36      758.61     27.09 o 
  -9   0   7       57.81       90.15      5.21 o 
  -7   0   7      780.67      886.20     21.10 o 
  -5   0   7       80.48       80.30      5.56 o 
  -3   0   7     2574.40     2438.85     51.09 o 
  -1   0   7      480.02      536.30     72.16 o 
   1   0   7      478.81      446.11     11.70 o 
   3   0   7       12.16       24.25      4.67 o 
   5   0   7      845.17      880.33     22.26 o 
   7   0   7      498.22      542.46     15.01 o 
   9   0   7      472.43      552.12     19.02 o 
  11   0   7      306.61      330.29     15.84 o 
  13   0   7        0.26        5.05      7.30 o 
  15   0   7      193.76      185.90     21.55 o 
 -18   1   7       33.08       21.01     12.10 o 
 -17   1   7        7.09        9.83      5.22 o 
 -16   1   7       32.22       34.12      6.12 o 
 -15   1   7       82.50       90.02     11.68 o 
 -14   1   7      663.66      667.73     21.05 o 
 -13   1   7       40.95       31.42      4.27 o 
 -12   1   7      437.82      444.30     12.92 o 
 -11   1   7      819.72      753.42     18.22 o 
 -10   1   7      296.64      306.12      8.52 o 
  -9   1   7       16.37       14.15      2.50 o 
  -8   1   7      134.92      113.92      3.93 o 
  -7   1   7        8.95       10.95      1.98 o 
  -6   1   7     2885.74     3249.97    114.95 o 
  -5   1   7     2689.80     2725.45     40.28 o 
  -4   1   7     1694.96     1856.13     40.40 o 
  -3   1   7      614.34      558.39     15.14 o 
  -2   1   7     2100.30     1978.43     47.72 o 
  -1   1   7       24.87       22.14      1.77 o 
   0   1   7        9.16        3.99      1.28 o 
   1   1   7       56.14       50.94      3.39 o 
   2   1   7        7.24       18.43      1.91 o 
   3   1   7      712.30      783.39     13.19 o 
   4   1   7       44.04       44.38      2.28 o 
   5   1   7      255.04      278.44      6.77 o 
   6   1   7      801.35      804.54     14.10 o 
   7   1   7      192.85      190.18      5.39 o 
   8   1   7        0.25       -0.17      1.66 o 
   9   1   7       46.54       43.07      3.88 o 
  10   1   7      192.42      204.74      7.32 o 
  11   1   7     1013.20     1025.62     20.93 o 
  12   1   7      210.66      204.42      8.77 o 
  13   1   7      454.70      469.03     20.53 o 
  14   1   7      511.40      486.38     22.43 o 
  15   1   7       55.00       51.93      9.04 o 
  16   1   7       61.07       63.65     11.25 o 
 -17   2   7      259.34      267.84     14.09 o 
 -16   2   7      137.64      145.20     10.84 o 
 -15   2   7       80.20       79.17      8.11 o 
 -14   2   7        0.00        0.77      3.71 o 
 -13   2   7      233.14      237.43     11.26 o 
 -12   2   7      851.97      797.58     22.97 o 
 -11   2   7       67.78       75.18      8.03 o 
 -10   2   7     1281.46     1157.08     21.91 o 
  -9   2   7     1190.34     1177.91     21.95 o 
  -8   2   7      170.71      191.67      6.06 o 
  -7   2   7      596.49      585.53     12.71 o 
  -6   2   7      105.32       94.37      3.58 o 
  -5   2   7      453.69      449.72     11.88 o 
  -4   2   7       64.13       57.13      3.10 o 
  -3   2   7      864.68     1001.28     17.88 o 
  -2   2   7       37.00       46.50      2.70 o 
  -1   2   7      909.08      984.03     16.02 o 
   0   2   7      379.46      428.66     13.81 o 
   1   2   7      276.23      313.88      7.61 o 
   2   2   7       76.12       86.93      4.97 o 
   3   2   7     1209.98     1231.42     22.13 o 
   4   2   7      317.46      329.39      8.26 o 
   5   2   7     1047.43     1153.02     21.37 o 
   6   2   7        2.26       -0.29      1.78 o 
   7   2   7        3.55        5.36      2.22 o 
   8   2   7       10.60       17.72      2.85 o 
   9   2   7      361.56      323.19      9.29 o 
  10   2   7      178.89      183.62      7.49 o 
  11   2   7      291.25      291.36      9.29 o 
  12   2   7       13.98       22.47      4.25 o 
  13   2   7        0.00       -1.38      3.03 o 
  14   2   7        6.77       17.11      6.32 o 
  15   2   7       13.88       21.65      7.22 o 
  16   2   7      153.15       30.42     10.03 o 
 -17   3   7        0.01        2.14      4.86 o 
 -16   3   7       76.96       70.39      8.13 o 
 -15   3   7        0.14       -2.59      3.95 o 
 -14   3   7      220.53      246.98     12.49 o 
 -13   3   7      120.73      107.96      8.66 o 
 -12   3   7       92.73       96.92      7.96 o 
 -11   3   7      219.83      194.41      9.34 o 
 -10   3   7        0.17        1.14      2.60 o 
  -9   3   7        0.00       -0.71      3.68 o 
  -8   3   7      256.41      247.29     11.93 o 
  -7   3   7      114.03      120.96      5.28 o 
  -6   3   7     1166.43     1246.20     22.44 o 
  -5   3   7        0.13        0.20      1.28 o 
  -4   3   7       31.37       31.78      2.76 o 
  -3   3   7       28.23       38.45      2.44 o 
  -2   3   7      958.35     1044.72     17.19 o 
  -1   3   7       75.18       84.14      3.51 o 
   0   3   7       26.04       21.94      2.05 o 
   1   3   7     1321.82     1436.53     35.96 o 
   2   3   7     1347.87     1319.86     24.73 o 
   3   3   7      274.75      284.10      8.63 o 
   4   3   7       61.35       66.39      4.09 o 
   5   3   7      812.24      802.60     16.30 o 
   6   3   7       80.19       77.19      4.66 o 
   7   3   7      271.59      268.88      8.16 o 
   8   3   7       12.72       23.03      3.19 o 
   9   3   7       25.68       29.37      3.53 o 
  10   3   7      355.81      354.46     10.32 o 
  11   3   7       51.79       46.29      5.16 o 
  12   3   7       18.46       26.11      4.45 o 
  13   3   7       49.34       59.43      6.04 o 
  14   3   7        4.40        5.42      4.60 o 
  15   3   7       50.01       43.97     13.30 o 
 -16   4   7      336.03      333.75     19.17 o 
 -15   4   7      184.41      190.94     22.26 o 
 -14   4   7      177.69      189.73     14.96 o 
 -13   4   7      284.19      271.92     12.89 o 
 -12   4   7       71.74       52.36      5.72 o 
 -11   4   7      395.45      440.75     15.42 o 
 -10   4   7       37.38       41.26      5.21 o 
  -9   4   7      111.61      119.03      8.14 o 
  -8   4   7       83.54       94.28      6.45 o 
  -7   4   7        3.00        3.29      2.00 o 
  -6   4   7        5.20        6.49      2.16 o 
  -5   4   7      286.26      305.81      7.03 o 
  -4   4   7       43.43       32.74      2.43 o 
  -3   4   7       53.86       60.27      3.13 o 
  -2   4   7      237.73      249.62      6.16 o 
  -1   4   7        8.48        9.76      1.81 o 
   0   4   7      187.54      202.37      5.46 o 
   1   4   7     3789.87     3944.88     63.54 o 
   2   4   7     4333.08     4709.54     75.32 o 
   3   4   7       87.88       73.45      5.40 o 
   4   4   7        0.36       -1.25      2.12 o 
   5   4   7        4.73       10.20      2.58 o 
   6   4   7      776.87      864.75     17.89 o 
   7   4   7      130.93      131.47     10.97 o 
   8   4   7      274.99      277.09     11.87 o 
   9   4   7      116.30      107.42      7.50 o 
  10   4   7       77.89       84.73      5.77 o 
  11   4   7       86.36       83.68      6.61 o 
  12   4   7        1.52       -2.13      3.84 o 
  13   4   7      348.09      375.73     15.94 o 
  14   4   7        0.59       -0.66      4.52 o 
  15   4   7       28.38       12.73      7.15 o 
 -16   5   7       19.19       23.24      6.38 o 
 -15   5   7       63.42       81.79      8.92 o 
 -14   5   7        2.97        4.28      4.44 o 
 -13   5   7       33.00       22.71      6.86 o 
 -12   5   7        8.73        6.01      3.59 o 
 -11   5   7       30.38       33.68      5.42 o 
 -10   5   7      532.85      278.50     56.38 o 
  -9   5   7      184.77      193.14      9.98 o 
  -8   5   7       73.68       65.03      5.53 o 
  -7   5   7       47.88       60.08      5.17 o 
  -6   5   7      641.22      667.69     14.53 o 
  -5   5   7      278.14      294.55      8.47 o 
  -4   5   7      765.53      769.48     15.96 o 
  -3   5   7      329.84      339.68      7.81 o 
  -2   5   7      393.67      412.70      8.94 o 
  -1   5   7        0.19        2.58      1.74 o 
   0   5   7        9.14       12.23      2.13 o 
   1   5   7      295.96      314.41      8.78 o 
   2   5   7      124.59      130.47      7.17 o 
   3   5   7      370.75      363.25      9.76 o 
   4   5   7        1.01       -3.50      2.33 o 
   5   5   7      131.28      115.10      7.07 o 
   6   5   7      249.92      225.53      7.90 o 
   7   5   7       57.13       59.84      4.73 o 
   8   5   7        0.10        1.46      2.61 o 
   9   5   7      122.91      131.28     10.12 o 
  10   5   7      550.66      591.57     20.12 o 
  11   5   7        8.75        6.14      4.49 o 
  12   5   7      247.42      279.54     14.24 o 
  13   5   7       21.42       30.94      6.49 o 
  14   5   7       43.01       44.34      7.52 o 
 -15   6   7       15.51       19.47      6.29 o 
 -14   6   7        0.42        6.46      5.22 o 
 -13   6   7      324.27      305.76     12.39 o 
 -12   6   7      149.24      147.81      9.28 o 
 -11   6   7      205.24      226.10     13.91 o 
 -10   6   7        1.21        5.69      3.42 o 
  -9   6   7       11.54       24.51      4.45 o 
  -8   6   7      250.79      261.32     11.65 o 
  -7   6   7      839.12      794.26     19.81 o 
  -6   6   7        0.15        0.20      2.36 o 
  -5   6   7       36.32       28.59      3.50 o 
  -4   6   7       46.56       39.31      3.85 o 
  -3   6   7      481.57      501.50     12.14 o 
  -2   6   7      992.24      971.75     19.44 o 
  -1   6   7       48.61       49.87      3.50 o 
   0   6   7      462.12      465.04     10.16 o 
   1   6   7       20.29       13.17      2.41 o 
   2   6   7     1113.31     1113.72     24.52 o 
   3   6   7      134.50      129.44      6.48 o 
   4   6   7        3.12        0.91      3.66 o 
   5   6   7        8.81       10.61      2.96 o 
   6   6   7       71.27       59.17      4.93 o 
   7   6   7      270.43      257.10     10.71 o 
   8   6   7      500.06      487.97     15.11 o 
   9   6   7      139.02      145.62      9.34 o 
  10   6   7      430.13      444.51     17.47 o 
  11   6   7        5.70        2.20      4.56 o 
  12   6   7      282.88      308.18     16.24 o 
  13   6   7       88.10       99.10     10.35 o 
 -13   7   7       28.84       35.74      5.94 o 
 -12   7   7       88.53       82.12      7.56 o 
 -11   7   7        2.20        1.70      3.13 o 
 -10   7   7       68.73       59.60      6.36 o 
  -9   7   7        1.75        1.44      3.46 o 
  -8   7   7       33.59       22.84      6.63 o 
  -7   7   7       15.25        3.93      3.00 o 
  -6   7   7      308.23      271.07     14.74 o 
  -5   7   7      346.93      308.45      9.63 o 
  -4   7   7      132.46      137.97      6.98 o 
  -3   7   7      131.09      110.36      6.22 o 
  -2   7   7      254.15      219.40      8.48 o 
  -1   7   7      554.85      517.51     12.80 o 
   0   7   7      135.38      130.03      7.72 o 
   1   7   7      499.90      530.40     16.61 o 
   2   7   7      400.79      344.95     10.16 o 
   3   7   7        0.25        1.26      2.70 o 
   4   7   7       31.86       26.60      4.47 o 
   5   7   7      230.73      222.22     12.46 o 
   6   7   7      107.26      128.76      8.41 o 
   7   7   7       14.40       13.41      4.15 o 
   8   7   7      461.21      491.71     15.77 o 
   9   7   7       16.07       16.49      5.46 o 
  10   7   7       27.98       31.03      6.55 o 
  11   7   7        0.07        0.91      4.85 o 
  12   7   7      304.37      346.06     17.43 o 
 -12   8   7      160.84      165.18     12.62 o 
 -11   8   7        0.54        0.66      4.12 o 
 -10   8   7       31.74       28.67      6.01 o 
  -9   8   7       24.79       24.47      5.05 o 
  -8   8   7      209.41      211.00     13.48 o 
  -7   8   7        5.01        5.22      3.78 o 
  -6   8   7      113.21      128.33     17.81 o 
  -5   8   7        0.53        1.74      2.89 o 
  -4   8   7        0.00        1.99      2.89 o 
  -3   8   7      436.64      405.18     13.38 o 
  -2   8   7        1.85        3.92      2.98 o 
  -1   8   7       14.88        8.05      3.78 o 
   0   8   7        0.36        1.65      3.44 o 
   1   8   7     1084.43     1015.54     30.44 o 
   2   8   7      113.49      108.91     15.05 o 
   3   8   7       37.93       37.31      6.07 o 
   4   8   7      207.49      206.57     10.66 o 
   5   8   7        7.49       16.63      4.43 o 
   6   8   7      373.15      366.50     13.53 o 
   7   8   7       75.83       76.07      7.29 o 
   8   8   7        3.50       13.38      5.50 o 
   9   8   7        4.13        9.01      5.44 o 
  10   8   7        3.94       -2.51      5.02 o 
 -10   9   7        5.75        8.75      4.92 o 
  -9   9   7      353.48      356.32     14.12 o 
  -8   9   7        0.61       -5.60      3.74 o 
  -7   9   7      436.48      406.18     14.58 o 
  -6   9   7       18.77       14.03      4.46 o 
  -5   9   7      129.42      128.48     30.77 o 
  -4   9   7        2.04        6.09      3.36 o 
  -3   9   7       36.34       45.29      5.88 o 
  -2   9   7      101.29      110.74      8.45 o 
  -1   9   7       69.42       86.10      7.23 o 
   0   9   7       81.80       70.58      8.14 o 
   1   9   7      243.84      206.39     15.82 o 
   2   9   7       55.25       62.49      9.39 o 
   3   9   7      628.58      658.16     22.38 o 
   4   9   7       67.15       71.13      8.30 o 
   5   9   7      228.48      261.27     15.22 o 
   6   9   7        0.30       -4.85      3.83 o 
   7   9   7        7.29        6.07      5.30 o 
   8   9   7       93.87       98.11     10.37 o 
  -6  10   7      213.03      197.50     11.40 o 
  -5  10   7      466.12      470.77     19.11 o 
  -4  10   7      118.83      119.29     12.71 o 
  -3  10   7      389.40      395.00     20.17 o 
  -2  10   7      248.40      269.89     15.50 o 
  -1  10   7       10.95       22.12      6.22 o 
   0  10   7       57.51       72.00     12.41 o 
   1  10   7       12.03        7.57      6.10 o 
   2  10   7      151.79      150.39     14.55 o 
   3  10   7      215.87      244.80     15.22 o 
   4  10   7        0.69        2.87      5.44 o 
   5  10   7       76.86       79.71      9.67 o 
 -16   0   8       36.12       17.86      9.46 o 
 -14   0   8      768.04      678.89     27.22 o 
 -12   0   8      642.65      643.75     23.74 o 
 -10   0   8     1023.63     1058.36     33.14 o 
  -8   0   8      134.45      146.23      6.56 o 
  -6   0   8     1639.59     1688.63     70.47 o 
  -4   0   8    16111.40    17411.58    344.99 o 
  -2   0   8     1270.35     1146.40     28.45 o 
   0   0   8      110.79       61.31      4.12 o 
   2   0   8     1333.91     1169.81     26.61 o 
   4   0   8       23.20        4.82      2.01 o 
   6   0   8      111.28       96.07      5.48 o 
   8   0   8        9.81       16.05      3.29 o 
  10   0   8     2114.77     2008.59     79.81 o 
  12   0   8        1.71        3.90      4.81 o 
  14   0   8       28.26       26.33     10.58 o 
  16   0   8      775.77      770.07     45.15 o 
 -17   1   8       11.65        1.62      4.74 o 
 -16   1   8      528.42      565.91     20.07 o 
 -15   1   8       99.23       89.52      8.33 o 
 -14   1   8       77.63       67.36      7.08 o 
 -13   1   8        3.01        5.06      3.22 o 
 -12   1   8       75.53       91.04      9.11 o 
 -11   1   8       78.59       65.36      5.24 o 
 -10   1   8     2530.24     2508.84     48.46 o 
  -9   1   8      582.12      578.96     12.63 o 
  -8   1   8      495.99      537.05     10.34 o 
  -7   1   8      983.10      997.38     28.40 o 
  -6   1   8       18.18       13.43      1.81 o 
  -5   1   8        0.02        6.22      1.57 o 
  -4   1   8      684.59      771.37     14.45 o 
  -3   1   8        3.38        6.79      1.50 o 
  -2   1   8      755.72      862.46     16.47 o 
  -1   1   8      995.97      994.09     27.11 o 
   0   1   8      804.57      734.50     18.65 o 
   1   1   8      872.30      901.14     16.26 o 
   2   1   8     1978.28     2098.17     36.68 o 
   3   1   8       19.39       20.65      1.74 o 
   4   1   8      160.32      158.18      4.34 o 
   5   1   8      650.34      681.31     12.30 o 
   6   1   8      322.09      316.15      7.84 o 
   7   1   8      225.90      198.02     11.14 o 
   8   1   8      210.09      229.94      7.42 o 
   9   1   8      114.22      122.62      9.64 o 
  10   1   8     1206.18     1159.53     22.94 o 
  11   1   8        4.70        4.57      3.36 o 
  12   1   8      206.96      224.79     14.96 o 
  13   1   8      269.16      272.31     15.70 o 
  14   1   8      396.55      395.88     28.05 o 
  15   1   8        4.44        1.36      5.71 o 
  16   1   8        5.30        8.52      6.38 o 
 -17   2   8       22.03       27.33      6.37 o 
 -16   2   8       34.88       34.10      6.44 o 
 -15   2   8       30.74       25.08      5.65 o 
 -14   2   8       46.72       47.06      6.51 o 
 -13   2   8      610.85      630.34     20.25 o 
 -12   2   8      911.55      923.66     25.85 o 
 -11   2   8      534.33      533.33     17.28 o 
 -10   2   8      533.69      478.20     12.98 o 
  -9   2   8      794.05      812.63     22.74 o 
  -8   2   8      155.19      186.47      6.80 o 
  -7   2   8       40.50       39.74      3.95 o 
  -6   2   8        0.92        2.18      1.53 o 
  -5   2   8       59.78       68.66      3.24 o 
  -4   2   8     1109.06     1160.99     18.90 o 
  -3   2   8      157.29      147.75      4.86 o 
  -2   2   8       30.29       32.50      2.53 o 
  -1   2   8      310.35      316.59      6.82 o 
   0   2   8       63.26       78.07      3.44 o 
   1   2   8      765.51      677.51     11.93 o 
   2   2   8      410.90      466.78     11.65 o 
   3   2   8        5.28       11.42      2.48 o 
   4   2   8      556.90      551.51     12.08 o 
   5   2   8       26.06       28.40      3.11 o 
   6   2   8      188.78      207.39      9.27 o 
   7   2   8      101.83       98.14      5.31 o 
   8   2   8      739.53      756.05     16.27 o 
   9   2   8        1.99       -2.09      2.35 o 
  10   2   8      554.49      565.87     13.79 o 
  11   2   8       71.94       71.03      6.65 o 
  12   2   8       83.19       82.29      6.58 o 
  13   2   8       15.01       21.20      5.31 o 
  14   2   8        2.55        0.48      5.24 o 
  15   2   8        5.09        3.43      6.07 o 
 -17   3   8       45.31       46.24      7.53 o 
 -16   3   8       17.13       14.53      5.45 o 
 -15   3   8      516.65      475.49     23.61 o 
 -14   3   8       88.21       83.02      8.12 o 
 -13   3   8      215.41      187.75     19.90 o 
 -12   3   8       44.11       37.94      5.59 o 
 -11   3   8       11.55        5.63      2.77 o 
 -10   3   8      208.97      187.80     17.27 o 
  -9   3   8       95.68       93.07      8.31 o 
  -8   3   8        2.38       -2.59      2.83 o 
  -7   3   8        0.02       -0.12      1.52 o 
  -6   3   8      965.63     1023.43     19.24 o 
  -5   3   8       13.96       14.17      2.67 o 
  -4   3   8      125.39      134.72      5.71 o 
  -3   3   8      733.50      707.74     12.73 o 
  -2   3   8      155.19      199.41      5.33 o 
  -1   3   8        5.14        5.09      1.64 o 
   0   3   8     1542.52     1697.49     26.59 o 
   1   3   8       52.69       69.42      3.01 o 
   2   3   8       74.66       60.39      3.93 o 
   3   3   8      200.65      196.72      6.42 o 
   4   3   8      965.81      987.89     19.28 o 
   5   3   8        3.48        4.94      2.15 o 
   6   3   8       64.56       83.13      5.00 o 
   7   3   8        4.36        3.17      2.36 o 
   8   3   8      176.56      179.66      7.11 o 
   9   3   8      598.47      576.29     13.93 o 
  10   3   8      123.06      139.45      7.16 o 
  11   3   8       13.81       14.84      3.45 o 
  12   3   8        0.08        0.08      3.28 o 
  13   3   8        6.20        6.99      3.90 o 
  14   3   8       65.69       67.79      8.11 o 
  15   3   8        0.01        7.48      9.38 o 
 -16   4   8        4.93       14.04      5.46 o 
 -15   4   8       63.86       48.79     12.37 o 
 -14   4   8        0.85        0.71      3.35 o 
 -13   4   8       78.57       54.39     19.08 o 
 -12   4   8      839.33      843.73     25.19 o 
 -11   4   8      111.94      109.05      7.23 o 
 -10   4   8      264.56      253.36     11.22 o 
  -9   4   8     1105.99     1087.99     24.56 o 
  -8   4   8       55.56       43.93      4.56 o 
  -7   4   8      948.11      935.54     21.38 o 
  -6   4   8     2070.72     2077.52     35.86 o 
  -5   4   8      268.92      268.70      7.74 o 
  -4   4   8      790.14      777.35     14.02 o 
  -3   4   8       12.52       27.60      2.45 o 
  -2   4   8      356.91      346.81      7.82 o 
  -1   4   8     1122.30     1164.22     19.47 o 
   0   4   8      320.57      341.18      7.69 o 
   1   4   8      613.25      614.80     12.60 o 
   2   4   8     1218.28     1275.41     30.84 o 
   3   4   8      675.51      640.47     18.24 o 
   4   4   8      497.96      512.11     12.20 o 
   5   4   8      198.14      200.03      7.27 o 
   6   4   8       77.76       80.07      5.19 o 
   7   4   8       38.97       50.20      4.37 o 
   8   4   8      215.73      220.26      8.10 o 
   9   4   8      541.47      551.58     13.90 o 
  10   4   8      144.10      128.64      7.34 o 
  11   4   8       74.54       78.89      6.68 o 
  12   4   8        2.96        3.25      3.54 o 
  13   4   8       12.19       13.42      5.51 o 
  14   4   8       43.31       52.13      8.72 o 
 -15   5   8        5.16        2.14      4.76 o 
 -14   5   8      249.94      274.36     14.88 o 
 -13   5   8      263.24      229.30     16.54 o 
 -12   5   8        3.87        0.00      2.82 o 
 -11   5   8       91.75       61.68     11.39 o 
 -10   5   8      396.86      389.99     21.52 o 
  -9   5   8       51.53       48.63      5.21 o 
  -8   5   8      669.25      759.67     19.07 o 
  -7   5   8      208.60      166.48      8.41 o 
  -6   5   8        0.05        1.20      2.32 o 
  -5   5   8     1348.79     1342.86     25.15 o 
  -4   5   8      177.28      187.44      6.65 o 
  -3   5   8       31.79       34.76      3.81 o 
  -2   5   8      630.79      623.05     12.18 o 
  -1   5   8      530.89      523.26     10.78 o 
   0   5   8        0.02        0.44      1.78 o 
   1   5   8      339.56      360.08     10.75 o 
   2   5   8      286.60      262.59      9.11 o 
   3   5   8       48.06       32.66      3.62 o 
   4   5   8       58.89       73.00      5.00 o 
   5   5   8        3.20        4.37      2.58 o 
   6   5   8      517.98      515.92     13.00 o 
   7   5   8        0.45        1.16      2.60 o 
   8   5   8        0.44        4.13      2.71 o 
   9   5   8      283.15      255.99      9.22 o 
  10   5   8       26.22       30.78      5.93 o 
  11   5   8       36.90       29.81      6.00 o 
  12   5   8        2.60        3.26      4.72 o 
  13   5   8       77.51       72.93     11.88 o 
  14   5   8       65.91       62.16      8.57 o 
 -14   6   8       26.60       24.46      6.38 o 
 -13   6   8        0.01        2.51      4.59 o 
 -12   6   8        0.02        0.82      3.72 o 
 -11   6   8       21.44       16.89      5.64 o 
 -10   6   8      523.78      498.42     19.19 o 
  -9   6   8      177.98      163.81     10.10 o 
  -8   6   8     1067.42     1010.64     24.17 o 
  -7   6   8        0.23        4.53      3.21 o 
  -6   6   8      769.57      770.23     16.87 o 
  -5   6   8      250.02      219.17      7.75 o 
  -4   6   8        1.35       -0.59      2.30 o 
  -3   6   8        1.96        2.27      2.47 o 
  -2   6   8       61.69       48.64      4.13 o 
  -1   6   8       97.81       95.70      5.40 o 
   0   6   8      104.50       93.79      7.64 o 
   1   6   8     2136.16     2175.25     43.02 o 
   2   6   8      866.64      898.90     21.15 o 
   3   6   8      839.73      868.48     19.41 o 
   4   6   8        3.50        2.84      3.04 o 
   5   6   8       89.46       80.79      8.09 o 
   6   6   8       12.88        6.11      2.93 o 
   7   6   8        0.91        1.75      2.84 o 
   8   6   8       24.69       29.52      4.89 o 
   9   6   8      119.74      118.47      8.35 o 
  10   6   8        0.02        4.98      4.58 o 
  11   6   8       37.44       44.87      7.23 o 
  12   6   8      142.79      164.24     12.44 o 
  13   6   8       81.42       65.80      8.86 o 
 -13   7   8       35.47       27.46      5.71 o 
 -12   7   8      117.81      109.12     10.04 o 
 -11   7   8       67.56       66.97      8.63 o 
 -10   7   8        9.08       12.10      4.24 o 
  -9   7   8       93.24       88.24      8.41 o 
  -8   7   8      117.86       95.60      7.19 o 
  -7   7   8        5.03        8.59      3.71 o 
  -6   7   8        0.22       -2.43      2.98 o 
  -5   7   8      254.22      242.11      8.68 o 
  -4   7   8      145.69      150.04      9.75 o 
  -3   7   8        7.89       10.27      3.08 o 
  -2   7   8      790.27      807.16     17.72 o 
  -1   7   8      288.15      274.32     10.47 o 
   0   7   8      141.29      148.59      8.42 o 
   1   7   8      132.14      163.89      8.87 o 
   2   7   8        3.40       -0.95      2.26 o 
   3   7   8        0.40        0.93      2.78 o 
   4   7   8        8.88        9.14      3.68 o 
   5   7   8      151.05      143.30      9.53 o 
   6   7   8       38.38       45.30      5.58 o 
   7   7   8       13.45       12.02      4.29 o 
   8   7   8        0.02       -2.05      3.64 o 
   9   7   8      148.19      132.40     10.77 o 
  10   7   8       24.84       15.03      5.87 o 
  11   7   8      130.73      130.50     11.42 o 
 -11   8   8        7.19        0.44      4.30 o 
 -10   8   8       13.85       22.43      5.24 o 
  -9   8   8       12.65       10.25      4.49 o 
  -8   8   8       36.60       29.35      6.28 o 
  -7   8   8        4.21        0.95      3.29 o 
  -6   8   8       11.26       11.35      4.12 o 
  -5   8   8       25.78       38.27      5.22 o 
  -4   8   8       25.46       20.16      3.89 o 
  -3   8   8        2.15        1.77      2.95 o 
  -2   8   8      155.01      135.21      8.66 o 
  -1   8   8       62.91       57.29      6.08 o 
   0   8   8       24.86       40.47      5.45 o 
   1   8   8        4.25        2.38      3.61 o 
   2   8   8       62.52       44.93      8.13 o 
   3   8   8       58.61       40.09      6.46 o 
   4   8   8      504.34      475.64     15.35 o 
   5   8   8       50.15       48.21      6.21 o 
   6   8   8        5.18       -0.49      3.78 o 
   7   8   8       74.39       76.95      7.32 o 
   8   8   8        8.50       13.06      5.81 o 
   9   8   8       46.89       57.75      8.41 o 
  10   8   8      219.33      274.41     16.64 o 
  -9   9   8        0.18       10.91      4.88 o 
  -8   9   8       80.86       99.50      8.48 o 
  -7   9   8      183.74      178.72     19.17 o 
  -6   9   8      205.50      193.50     13.00 o 
  -5   9   8       14.65       10.73      4.28 o 
  -4   9   8      127.02      135.85      9.12 o 
  -3   9   8       10.20        6.63      5.27 o 
  -2   9   8       17.46        8.81      4.60 o 
  -1   9   8       19.43       14.43      4.52 o 
   0   9   8       10.24       -1.66      3.62 o 
   1   9   8       66.00       51.31     12.51 o 
   2   9   8        8.06        5.83      3.72 o 
   3   9   8       16.35       19.14      5.63 o 
   4   9   8       11.52        5.64      5.08 o 
   5   9   8       10.79        5.09      5.23 o 
   6   9   8      374.63      388.49     17.29 o 
   7   9   8      151.35      172.46     15.59 o 
  -5  10   8       38.18       41.54     11.66 o 
  -4  10   8      263.88      307.58     16.31 o 
  -3  10   8      981.25     1095.10     27.85 o 
  -2  10   8        4.00       -0.41      5.04 o 
  -1  10   8      863.28      853.83     27.39 o 
   0  10   8       22.03       13.24      5.75 o 
   1  10   8       57.40       60.65     10.49 o 
   2  10   8        0.73       -0.82      4.75 o 
   3  10   8      107.17      137.16     17.41 o 
   4  10   8        5.83        7.60      5.83 o 
 -17   0   9        0.21       -3.10      7.73 o 
 -15   0   9      179.66      139.62     18.19 o 
 -13   0   9      929.99      936.29     32.03 o 
 -11   0   9     1848.35     1830.16     92.66 o 
  -9   0   9      687.21      671.35     17.90 o 
  -7   0   9      735.57      813.02     36.20 o 
  -5   0   9       65.62       58.43      6.46 o 
  -3   0   9     1447.88     1458.66     32.60 o 
  -1   0   9     3835.71     2212.75     82.26 o 
   1   0   9     1870.83     1847.76     40.33 o 
   3   0   9     1552.67     1618.13     71.18 o 
   5   0   9     2938.30     3059.63     92.81 o 
   7   0   9     1136.04     1115.88     27.87 o 
   9   0   9      398.66      397.37     17.73 o 
  11   0   9      182.70      231.18     19.15 o 
  13   0   9      346.15      317.42     25.44 o 
  15   0   9       48.17       41.68     12.48 o 
 -17   1   9       30.17       43.55      9.39 o 
 -16   1   9       89.42       78.16      8.26 o 
 -15   1   9       67.95       71.04      7.82 o 
 -14   1   9       10.77       12.35      4.53 o 
 -13   1   9      478.99      425.62     15.71 o 
 -12   1   9      163.31      150.87      8.76 o 
 -11   1   9     1379.45     1365.26     29.34 o 
 -10   1   9     1914.81     1922.35     77.66 o 
  -9   1   9        2.07        7.43      2.38 o 
  -8   1   9      815.66      804.45     17.98 o 
  -7   1   9      465.50      473.69      9.59 o 
  -6   1   9      207.76      201.40      7.36 o 
  -5   1   9        2.12        2.55      1.51 o 
  -4   1   9       31.51       40.15      3.97 o 
  -3   1   9     4435.15     4804.85     75.90 o 
  -2   1   9     1287.74     1367.16     23.83 o 
  -1   1   9      381.97      383.05     11.66 o 
   0   1   9     2022.07     2019.28     37.47 o 
   1   1   9      196.19      204.11      5.24 o 
   2   1   9       19.16       20.14      1.94 o 
   3   1   9      112.13      121.54      5.80 o 
   4   1   9      103.29      102.96      3.76 o 
   5   1   9      150.46      151.57      8.48 o 
   6   1   9      130.33      134.11      5.82 o 
   7   1   9        6.23        6.14      2.35 o 
   8   1   9      723.10      650.48     20.03 o 
   9   1   9        3.50        7.18      2.65 o 
  10   1   9        0.11        1.24      3.10 o 
  11   1   9     2423.27     2533.22     50.76 o 
  12   1   9      176.36      180.02     10.44 o 
  13   1   9       19.18       20.11      5.36 o 
  14   1   9       70.49       32.61     18.84 o 
  15   1   9       70.72       71.69     32.06 o 
 -17   2   9       48.13       45.47      7.38 o 
 -16   2   9        4.66        6.75      4.90 o 
 -15   2   9       43.52       40.56      8.21 o 
 -14   2   9      370.37      354.01     14.82 o 
 -13   2   9      141.47      161.81     12.04 o 
 -12   2   9      514.64      465.49     16.42 o 
 -11   2   9       88.28       65.79      6.59 o 
 -10   2   9     1897.65     2028.47     35.74 o 
  -9   2   9     2533.30     2656.86     69.77 o 
  -8   2   9      171.16      197.63      8.33 o 
  -7   2   9        3.01        2.46      1.56 o 
  -6   2   9      994.35     1041.39     21.16 o 
  -5   2   9     1045.82     1140.31     24.86 o 
  -4   2   9      103.66      149.38      5.80 o 
  -3   2   9     1141.04     1226.26     24.98 o 
  -2   2   9      388.00      379.24      8.72 o 
  -1   2   9      128.49      167.65      4.79 o 
   0   2   9      863.39      847.22     15.92 o 
   1   2   9       34.78       32.59      2.23 o 
   2   2   9       11.47        8.28      2.07 o 
   3   2   9      114.07       97.48      8.36 o 
   4   2   9       32.55       34.99      4.02 o 
   5   2   9       18.27       35.25      3.39 o 
   6   2   9        3.52        4.04      2.26 o 
   7   2   9      279.82      277.98      8.49 o 
   8   2   9      135.92      134.84      7.35 o 
   9   2   9       35.63       38.00      3.95 o 
  10   2   9       93.52      109.45      6.32 o 
  11   2   9       40.72       65.12      6.09 o 
  12   2   9        1.45        3.32      5.71 o 
  13   2   9       76.37       62.94      7.53 o 
  14   2   9        1.07        5.44      4.86 o 
  15   2   9       17.64       16.86      7.81 o 
 -17   3   9       70.84       77.62     15.11 o 
 -16   3   9      322.91      309.03     14.93 o 
 -15   3   9       51.59       61.80      7.55 o 
 -14   3   9       12.49       14.96      4.93 o 
 -13   3   9      443.25      414.73     17.36 o 
 -12   3   9       26.52       15.27      4.55 o 
 -11   3   9        0.87       -0.39      2.60 o 
 -10   3   9      368.13      165.25     16.35 o 
  -9   3   9       78.98       79.75      5.84 o 
  -8   3   9       13.97       24.49      4.44 o 
  -7   3   9      883.98      855.75     17.04 o 
  -6   3   9       11.57       12.48      2.46 o 
  -5   3   9     1154.06     1170.75     19.64 o 
  -4   3   9       59.93       58.59      3.31 o 
  -3   3   9        2.95        6.17      1.71 o 
  -2   3   9      366.93      377.66      8.84 o 
  -1   3   9       14.64       25.47      2.33 o 
   0   3   9       71.96       58.44      4.09 o 
   1   3   9        0.22        1.47      1.51 o 
   2   3   9      513.49      546.94     17.50 o 
   3   3   9      936.95      902.40     18.08 o 
   4   3   9        1.96        6.60      2.31 o 
   5   3   9       30.82       25.05      3.22 o 
   6   3   9      257.82      256.19      8.22 o 
   7   3   9      370.45      332.76      9.78 o 
   8   3   9        5.30        4.52      2.62 o 
   9   3   9      109.08      108.70      6.29 o 
  10   3   9      184.75      183.47      8.19 o 
  11   3   9       28.75       25.13      4.02 o 
  12   3   9       30.07       39.26      5.41 o 
  13   3   9       65.67       78.34      8.52 o 
  14   3   9        1.47       -4.72      4.42 o 
 -16   4   9       94.65      116.26     12.95 o 
 -15   4   9      126.25       94.69      9.13 o 
 -14   4   9       24.00       26.31      7.09 o 
 -13   4   9       44.37       36.17      6.23 o 
 -12   4   9      221.37      224.47     16.19 o 
 -11   4   9      204.22      171.82     14.18 o 
 -10   4   9      266.96      260.78     10.07 o 
  -9   4   9       36.15       46.89      4.94 o 
  -8   4   9     1018.77     1029.91     23.50 o 
  -7   4   9      169.27      192.84      8.25 o 
  -6   4   9      533.39      563.60     12.82 o 
  -5   4   9       35.15       34.27      3.45 o 
  -4   4   9      817.06      788.20     14.44 o 
  -3   4   9        5.36        0.75      1.73 o 
  -2   4   9      210.61      202.86      5.85 o 
  -1   4   9     1104.40     1129.25     19.22 o 
   0   4   9      173.52      163.45      6.57 o 
   1   4   9      334.89      334.40     11.64 o 
   2   4   9      309.37      341.97     10.47 o 
   3   4   9      102.21       97.53      6.19 o 
   4   4   9      802.73      789.89     16.91 o 
   5   4   9       10.44       10.17      2.75 o 
   6   4   9      766.38      713.45     16.09 o 
   7   4   9      342.96      296.96      9.79 o 
   8   4   9        6.26        8.98      2.97 o 
   9   4   9        0.85       -1.53      2.83 o 
  10   4   9        6.58        5.05      3.13 o 
  11   4   9       85.52       81.96      7.04 o 
  12   4   9      270.05      275.84     13.83 o 
  13   4   9      382.46      407.07     17.06 o 
  14   4   9        7.77        6.76     10.38 o 
 -15   5   9        7.68       12.59      5.68 o 
 -14   5   9      162.02      142.14     17.43 o 
 -13   5   9      120.54      124.43     13.62 o 
 -12   5   9       20.97       21.35      4.51 o 
 -11   5   9       46.98       48.82      5.46 o 
 -10   5   9       91.21       98.72      7.18 o 
  -9   5   9        4.12        5.67      3.25 o 
  -8   5   9     2785.64     2687.87     52.56 o 
  -7   5   9       19.29       19.53      3.93 o 
  -6   5   9     2085.42     1992.08     35.34 o 
  -5   5   9     6084.62     6204.03     99.06 o 
  -4   5   9      234.18      248.40      9.22 o 
  -3   5   9     1182.48     1192.98     22.82 o 
  -2   5   9     1372.48     1368.75     23.01 o 
  -1   5   9      346.12      357.37      8.50 o 
   0   5   9       54.51       53.03      4.66 o 
   1   5   9        0.05        2.39      2.08 o 
   2   5   9      144.15      135.78      6.59 o 
   3   5   9      752.02      703.47     17.60 o 
   4   5   9        0.07        0.09      2.50 o 
   5   5   9       41.47       48.28      4.42 o 
   6   5   9      496.60      468.05     14.66 o 
   7   5   9       11.75       13.49      3.33 o 
   8   5   9       15.55        9.29      3.23 o 
   9   5   9        8.78        7.36      3.33 o 
  10   5   9        1.35        5.43      3.24 o 
  11   5   9      111.06      108.55      9.71 o 
  12   5   9      165.68      182.84     12.60 o 
  13   5   9      329.09      401.03     17.62 o 
 -14   6   9      493.43      517.30     20.27 o 
 -13   6   9        0.04        1.50      4.48 o 
 -12   6   9       97.95       89.48     21.10 o 
 -11   6   9       33.82       38.81      5.50 o 
 -10   6   9       13.04        7.10      4.03 o 
  -9   6   9       73.24       77.65      6.61 o 
  -8   6   9       32.93       25.36      4.45 o 
  -7   6   9      215.85      191.12      9.23 o 
  -6   6   9       45.94       55.93      5.46 o 
  -5   6   9      168.80      143.04      7.02 o 
  -4   6   9       60.53       52.16      4.38 o 
  -3   6   9       10.21       16.99      3.16 o 
  -2   6   9     2553.90     2468.64     42.81 o 
  -1   6   9     1478.66     1540.03     32.68 o 
   0   6   9     1497.81     1422.62     27.13 o 
   1   6   9     1681.74     1612.38     30.16 o 
   2   6   9      192.30      155.71      8.52 o 
   3   6   9       31.58       37.47      4.22 o 
   4   6   9      221.44      217.50      8.43 o 
   5   6   9        4.56        1.48      2.84 o 
   6   6   9      288.16      272.58      9.61 o 
   7   6   9      443.30      415.20     12.22 o 
   8   6   9       53.10       48.14      5.76 o 
   9   6   9        1.73        0.66      3.70 o 
  10   6   9       65.40       89.47     12.31 o 
  11   6   9       38.81       39.59      8.92 o 
  12   6   9      255.95      264.13     15.85 o 
 -13   7   9      123.88      156.30     12.40 o 
 -12   7   9       20.41       29.87      5.61 o 
 -11   7   9       81.43       77.34      8.48 o 
 -10   7   9       29.12       24.68      4.89 o 
  -9   7   9       37.00       36.07      7.26 o 
  -8   7   9      215.27      209.96     10.37 o 
  -7   7   9        1.73        2.47      3.36 o 
  -6   7   9       78.68       76.45      6.60 o 
  -5   7   9        0.03        6.82      2.99 o 
  -4   7   9        4.59        1.97      2.81 o 
  -3   7   9       26.41       22.40      3.52 o 
  -2   7   9       92.28       95.03      7.04 o 
  -1   7   9       49.95       48.98      5.51 o 
   0   7   9       65.04       64.94      6.11 o 
   1   7   9      705.01      727.33     19.19 o 
   2   7   9      439.26      423.09     22.02 o 
   3   7   9       66.38       74.56      8.53 o 
   4   7   9       16.96       13.69      4.12 o 
   5   7   9      219.13      208.81      9.15 o 
   6   7   9       58.67       40.96      5.52 o 
   7   7   9      110.93      115.52      8.37 o 
   8   7   9        0.46        2.37      3.87 o 
   9   7   9       21.92       18.45      5.93 o 
  10   7   9      158.39      183.57     13.19 o 
  11   7   9      206.67      210.86     20.00 o 
 -11   8   9       26.75       34.75      7.00 o 
 -10   8   9       34.08       34.22      7.26 o 
  -9   8   9       49.45       41.92     10.69 o 
  -8   8   9       95.43       85.94      7.41 o 
  -7   8   9       18.04       25.80      4.98 o 
  -6   8   9       67.08       57.59      6.26 o 
  -5   8   9      109.25       95.56      7.41 o 
  -4   8   9       20.41       17.72      4.57 o 
  -3   8   9       21.74       23.56      4.74 o 
  -2   8   9        2.80        6.31      3.88 o 
  -1   8   9       62.08       73.62      6.76 o 
   0   8   9        0.90        3.51      3.50 o 
   1   8   9        0.03       -1.22      3.45 o 
   2   8   9       42.71       28.28     10.94 o 
   3   8   9       67.57       52.61      6.14 o 
   4   8   9       99.37      109.56      9.75 o 
   5   8   9      113.86      122.54      9.57 o 
   6   8   9      437.19      478.07     16.02 o 
   7   8   9      109.19      114.44     13.02 o 
   8   8   9       73.26       88.76      8.19 o 
   9   8   9      254.85      303.15     16.72 o 
  -9   9   9       16.06       20.94      5.44 o 
  -8   9   9      284.65      316.75     15.57 o 
  -7   9   9      123.88      122.83      9.13 o 
  -6   9   9       27.51       15.39      5.92 o 
  -5   9   9       65.06       70.12      8.63 o 
  -4   9   9       83.12      105.20      9.86 o 
  -3   9   9       82.10       92.62      7.88 o 
  -2   9   9        6.68        5.59      4.23 o 
  -1   9   9      141.40      165.61     10.13 o 
   0   9   9      149.41      155.63     12.12 o 
   1   9   9       57.83       43.50      7.15 o 
   2   9   9        7.03        4.24      4.26 o 
   3   9   9      347.08      373.61     16.70 o 
   4   9   9        1.33        0.62      4.90 o 
   5   9   9       39.91       42.81      7.52 o 
   6   9   9       79.88       89.40     10.06 o 
  -4  10   9        5.31        3.62      5.53 o 
  -3  10   9      408.81      437.99     15.87 o 
  -2  10   9       11.67        1.87      5.34 o 
  -1  10   9      177.58      221.03     14.46 o 
   0  10   9       17.17       19.00      6.33 o 
   1  10   9      130.18      114.85     10.88 o 
   2  10   9      822.17      846.93     31.67 o 
 -16   0  10       95.50      110.88     17.95 o 
 -14   0  10       36.20       35.83      7.27 o 
 -12   0  10        0.05       -0.82      5.84 o 
 -10   0  10     1588.74     1575.45     46.38 o 
  -8   0  10      415.42      349.71     12.57 o 
  -6   0  10      890.57      994.11     38.02 o 
  -4   0  10     1996.06     2252.03     56.86 o 
  -2   0  10       69.77       56.61      4.52 o 
   0   0  10        5.23        2.35      2.07 o 
   2   0  10       31.33       43.45      7.06 o 
   4   0  10     2500.80     2615.73     56.28 o 
   6   0  10      199.09      163.84     10.90 o 
   8   0  10      413.93      398.87     17.64 o 
  10   0  10      446.98      488.64     21.06 o 
  14   0  10       10.72       16.40      9.48 o 
 -17   1  10      122.42      117.89     20.40 o 
 -16   1  10       86.83      115.06     17.31 o 
 -15   1  10      176.18      173.99     11.69 o 
 -14   1  10       79.61       88.03      8.39 o 
 -13   1  10       34.53       41.77      6.16 o 
 -12   1  10       47.70       51.72      6.46 o 
 -11   1  10      635.08      697.21     17.74 o 
 -10   1  10     3883.84     3934.46     81.18 o 
  -9   1  10       74.78       75.40      7.50 o 
  -8   1  10       10.46       11.92      2.18 o 
  -7   1  10     1111.64     1221.57     25.34 o 
  -6   1  10        0.17        1.54      1.73 o 
  -5   1  10      659.89      644.29     13.28 o 
  -4   1  10      563.66      613.34     14.12 o 
  -3   1  10       64.68       76.45      4.24 o 
  -2   1  10      168.11      166.77      5.73 o 
  -1   1  10        3.30        6.33      1.88 o 
   0   1  10     1805.54     2004.62     33.94 o 
   1   1  10      123.64      147.33      4.68 o 
   2   1  10     1365.39     1349.59     21.93 o 
   3   1  10     1130.38     1159.25     19.27 o 
   4   1  10      347.81      351.26      9.18 o 
   5   1  10       67.12       66.66      4.31 o 
   6   1  10       32.93       27.96      3.24 o 
   7   1  10      138.03      127.37      6.92 o 
   8   1  10       38.30       36.46      5.27 o 
   9   1  10        5.73        1.60      3.33 o 
  10   1  10       97.66       76.37      8.63 o 
  11   1  10     1072.55     1066.34     25.76 o 
  12   1  10      737.40      803.70     21.39 o 
  13   1  10       18.33       23.03      5.62 o 
  14   1  10       57.60       62.91     10.00 o 
  15   1  10        6.21       -0.05      5.22 o 
 -17   2  10        3.54        0.28      4.81 o 
 -16   2  10       61.49       66.97      8.14 o 
 -15   2  10       53.58       39.09      6.62 o 
 -14   2  10      124.08      124.02     14.78 o 
 -13   2  10       63.92       45.26      6.45 o 
 -12   2  10      370.78      383.38     14.88 o 
 -11   2  10      205.08      168.34     10.19 o 
 -10   2  10      235.04      265.79     21.11 o 
  -9   2  10      141.95      142.61      6.26 o 
  -8   2  10      367.35      387.41      9.90 o 
  -7   2  10     1044.81     1025.83     21.32 o 
  -6   2  10       39.51       32.57      3.62 o 
  -5   2  10       55.60       52.94      3.27 o 
  -4   2  10       65.65       66.15      5.96 o 
  -3   2  10     1639.74     1713.25     27.17 o 
  -2   2  10      259.35      279.50      7.33 o 
  -1   2  10       69.07       75.68      3.66 o 
   0   2  10        8.05        9.44      2.08 o 
   1   2  10       36.41       32.07      2.40 o 
   2   2  10      223.35      210.62      6.81 o 
   3   2  10       68.38       66.44      4.36 o 
   4   2  10     1070.65     1027.51     20.17 o 
   5   2  10        0.77        1.02      1.46 o 
   6   2  10      158.64      144.28     13.77 o 
   7   2  10        2.12        4.31      2.45 o 
   8   2  10       35.83       47.93      4.32 o 
   9   2  10       13.79       13.85      3.20 o 
  10   2  10      614.20      582.93     16.67 o 
  11   2  10        0.10        2.34      3.41 o 
  12   2  10      482.19      501.46     15.88 o 
  13   2  10      269.86      307.96     14.58 o 
  14   2  10      208.62      227.49     14.39 o 
 -16   3  10       11.25       11.64      5.45 o 
 -15   3  10       64.62       76.91      8.52 o 
 -14   3  10        0.06        9.24      4.72 o 
 -13   3  10       28.72       27.86      6.57 o 
 -12   3  10      208.50      220.21     15.29 o 
 -11   3  10       39.75       38.66      5.29 o 
 -10   3  10       83.33       86.67      8.64 o 
  -9   3  10       73.23       72.76      6.84 o 
  -8   3  10      328.44      308.26     10.30 o 
  -7   3  10        1.03        1.23      2.09 o 
  -6   3  10      367.00      331.91      7.91 o 
  -5   3  10       13.34       18.68      2.45 o 
  -4   3  10      146.15      152.40      5.16 o 
  -3   3  10      424.72      409.19      8.96 o 
  -2   3  10      624.94      627.78     15.07 o 
  -1   3  10      123.84      116.67      6.16 o 
   0   3  10      125.09      137.51      6.60 o 
   1   3  10       78.48       64.42      4.28 o 
   2   3  10      500.39      474.49     12.78 o 
   3   3  10       45.25       45.92      5.43 o 
   4   3  10       12.54       11.82      3.61 o 
   5   3  10      333.72      328.71      9.47 o 
   6   3  10     1025.08     1095.43     22.00 o 
   7   3  10      154.09      172.59      7.53 o 
   8   3  10      434.75      474.49     12.56 o 
   9   3  10      331.41      323.89     10.19 o 
  10   3  10       48.77       59.12      5.22 o 
  11   3  10      378.08      386.27     13.58 o 
  12   3  10       48.11       57.59      7.39 o 
  13   3  10      102.77      108.57     10.12 o 
  14   3  10      168.92      194.60     13.32 o 
 -16   4  10       28.32       27.88      6.62 o 
 -15   4  10        3.39        5.23      6.15 o 
 -14   4  10       67.62       55.54     11.96 o 
 -13   4  10       23.08       27.41      5.77 o 
 -12   4  10      862.71      761.33     23.89 o 
 -11   4  10       17.34       13.35      3.76 o 
 -10   4  10       30.04       35.75      4.66 o 
  -9   4  10     1204.85     1221.79     27.32 o 
  -8   4  10       73.82       66.01      7.11 o 
  -7   4  10      480.69      463.50     13.38 o 
  -6   4  10       18.00       17.14      2.93 o 
  -5   4  10      210.30      204.63      7.05 o 
  -4   4  10      324.61      315.54      7.84 o 
  -3   4  10      123.13      125.87      5.35 o 
  -2   4  10      648.76      622.39     12.88 o 
  -1   4  10      323.66      292.98      7.37 o 
   0   4  10     1116.76     1110.97     21.73 o 
   1   4  10      134.18      122.18      7.64 o 
   2   4  10       51.53       58.03      4.46 o 
   3   4  10       58.00       56.48      5.00 o 
   4   4  10       41.52       44.82      4.18 o 
   5   4  10      681.04      656.01     15.29 o 
   6   4  10      890.55      814.13     17.99 o 
   7   4  10       46.43       71.47      5.37 o 
   8   4  10        6.27        4.06      2.88 o 
   9   4  10       24.45       25.34      4.33 o 
  10   4  10        0.89        2.32      3.11 o 
  11   4  10        0.35        2.16      3.56 o 
  12   4  10        3.10        4.39      4.00 o 
  13   4  10       52.21       56.43     10.40 o 
 -15   5  10       10.93       14.80      6.71 o 
 -14   5  10      184.90      194.38     13.31 o 
 -13   5  10       32.58       29.82      6.19 o 
 -12   5  10        0.50        3.71      3.50 o 
 -11   5  10       37.22       47.78      7.17 o 
 -10   5  10       16.13        8.45      3.72 o 
  -9   5  10       28.51       23.56      4.30 o 
  -8   5  10       52.73       68.59      6.05 o 
  -7   5  10       48.63       31.31      4.41 o 
  -6   5  10      220.80      229.31      7.95 o 
  -5   5  10     3578.99     3463.44     86.69 o 
  -4   5  10       60.08       47.59      4.84 o 
  -3   5  10     1387.82     1344.12     25.36 o 
  -2   5  10      947.28     1015.16     18.26 o 
  -1   5  10      810.92      803.21     17.18 o 
   0   5  10     1305.03     1225.16     23.87 o 
   1   5  10      152.36      130.83      7.29 o 
   2   5  10      308.50      283.62      9.05 o 
   3   5  10      228.43      241.42     10.92 o 
   4   5  10       11.11       12.37      3.14 o 
   5   5  10       90.95       59.95      4.88 o 
   6   5  10      599.27      629.31     17.21 o 
   7   5  10       70.17       70.85      6.22 o 
   8   5  10       83.98       95.85      7.28 o 
   9   5  10       96.27      107.87      7.89 o 
  10   5  10        0.11       -1.62      3.39 o 
  11   5  10        7.60       12.55      5.23 o 
  12   5  10        4.51       -1.52      4.78 o 
 -14   6  10       82.70       65.65     10.68 o 
 -13   6  10      240.37      223.19     47.92 o 
 -12   6  10      163.62      186.92     10.88 o 
 -11   6  10        5.10        3.92      4.18 o 
 -10   6  10      117.60      116.48      8.24 o 
  -9   6  10        1.59       -2.59      3.20 o 
  -8   6  10       51.16       53.72      5.73 o 
  -7   6  10       10.25        4.86      3.41 o 
  -6   6  10      206.10      168.26     12.33 o 
  -5   6  10      237.30      212.63      8.14 o 
  -4   6  10      526.89      509.02     12.89 o 
  -3   6  10       91.23      130.25      6.47 o 
  -2   6  10      325.06      329.16     11.51 o 
  -1   6  10       31.26       31.00      4.52 o 
   0   6  10       82.11       70.20      5.19 o 
   1   6  10     1667.75     1719.55     32.14 o 
   2   6  10       97.78       89.97      5.89 o 
   3   6  10      751.33      768.18     20.58 o 
   4   6  10     1006.43      985.95     21.22 o 
   5   6  10        1.06        0.08      2.92 o 
   6   6  10      154.92      134.84      7.51 o 
   7   6  10      101.38       91.37      6.49 o 
   8   6  10       47.55       43.58      4.96 o 
   9   6  10      233.68      247.14     12.01 o 
  10   6  10       56.10       38.64      6.94 o 
  11   6  10      132.50      148.21     12.40 o 
 -12   7  10      132.26       96.98      8.24 o 
 -11   7  10        7.07        3.17      4.10 o 
 -10   7  10        2.43        0.33      3.82 o 
  -9   7  10      183.74      155.43      9.57 o 
  -8   7  10        4.12       -1.33      3.41 o 
  -7   7  10       15.17       16.35      4.38 o 
  -6   7  10        2.71        1.10      3.32 o 
  -5   7  10       65.43       64.35      5.28 o 
  -4   7  10      280.55      266.77      9.92 o 
  -3   7  10       81.95       73.24      6.46 o 
  -2   7  10        0.60        3.75      3.50 o 
  -1   7  10      598.25      587.07     22.43 o 
   0   7  10     1172.67     1153.50     42.16 o 
   1   7  10       70.56       56.60      9.64 o 
   2   7  10        7.87        9.40      3.14 o 
   3   7  10      527.26      481.90     13.38 o 
   4   7  10        0.13       -1.01      2.93 o 
   5   7  10      195.59      198.01      9.07 o 
   6   7  10       22.80       30.17      5.27 o 
   7   7  10      467.49      484.04     16.18 o 
   8   7  10      358.43      413.35     20.00 o 
   9   7  10       16.46       13.03      5.72 o 
  10   7  10        1.91       11.75      8.24 o 
 -10   8  10      179.77      180.51     11.25 o 
  -9   8  10        4.75       -1.13      3.98 o 
  -8   8  10       21.78       25.65      5.56 o 
  -7   8  10      116.20      124.69      8.75 o 
  -6   8  10      232.60      227.77     11.17 o 
  -5   8  10      105.56       94.17      9.22 o 
  -4   8  10      171.60      181.95     10.32 o 
  -3   8  10       52.35       54.05      6.11 o 
  -2   8  10      131.34      128.94      8.69 o 
  -1   8  10      344.48      351.77     13.33 o 
   0   8  10      102.22      101.66      7.84 o 
   1   8  10       39.47       48.68      6.01 o 
   3   8  10        0.13        2.55      3.74 o 
   4   8  10       34.68       17.99      5.61 o 
   5   8  10        9.75        8.00      4.45 o 
   6   8  10       10.96       12.86      4.71 o 
   7   8  10      617.04      674.54     23.36 o 
   8   8  10      100.45      127.87      9.77 o 
  -8   9  10        5.19        9.42      5.90 o 
  -7   9  10       54.19       51.02      8.08 o 
  -6   9  10        1.27        1.14      5.26 o 
  -5   9  10        4.74        6.17      5.34 o 
  -4   9  10      213.76      211.44     13.67 o 
  -3   9  10        7.74        6.09      5.98 o 
  -2   9  10        2.78       -1.00      4.07 o 
  -1   9  10       44.21       52.78      6.59 o 
   0   9  10        0.97        2.42      4.03 o 
   1   9  10       11.84       13.96      5.62 o 
   2   9  10       20.14       -1.29      3.66 o 
   3   9  10      135.01      155.14     12.11 o 
   4   9  10        5.34        6.71      5.48 o 
   5   9  10       98.22      107.81     10.54 o 
 -17   0  11      322.65      357.01     29.10 o 
 -15   0  11       10.09        2.08      7.95 o 
 -13   0  11      868.64      929.03     56.04 o 
 -11   0  11      383.19      380.47     17.15 o 
  -9   0  11     1116.00     1152.91     37.29 o 
  -7   0  11     1074.79     1149.69     36.82 o 
  -5   0  11      237.42      236.04      9.10 o 
  -3   0  11      248.51      231.43     11.02 o 
  -1   0  11     1515.40     1565.93     59.34 o 
   1   0  11      841.07      869.21     21.81 o 
   3   0  11      195.13      204.41     17.50 o 
   5   0  11      968.90     1019.23     48.75 o 
   7   0  11      300.87      297.88     46.15 o 
   9   0  11      395.76      407.90     18.74 o 
  11   0  11       11.40       17.85      6.51 o 
  13   0  11       82.18       74.01     14.46 o 
 -17   1  11       43.78       39.75      9.33 o 
 -16   1  11     1353.62     1306.70     36.37 o 
 -15   1  11      312.20      354.87     15.74 o 
 -14   1  11      169.82      196.96     12.31 o 
 -13   1  11        0.45       -0.37      3.72 o 
 -12   1  11      167.30      176.44      9.89 o 
 -11   1  11      227.57      246.71     10.39 o 
 -10   1  11      219.78      222.73      8.76 o 
  -9   1  11      749.87      714.26     26.26 o 
  -8   1  11     1982.21     2090.70     39.87 o 
  -7   1  11      283.05      312.66     10.09 o 
  -6   1  11       78.11       85.11      4.24 o 
  -5   1  11       93.14      107.21      5.12 o 
  -4   1  11      898.95      871.73     21.98 o 
  -3   1  11      747.43      790.47     15.68 o 
  -2   1  11      337.57      293.46      7.12 o 
  -1   1  11        2.87        2.64      1.65 o 
   0   1  11       50.58       56.58      6.01 o 
   1   1  11      315.26      321.86      7.51 o 
   2   1  11        1.51       -1.41      1.58 o 
   3   1  11     1583.62     1660.89     29.81 o 
   4   1  11     1047.53      981.35     19.49 o 
   5   1  11      945.49      997.56     19.94 o 
   6   1  11        1.20        0.39      2.20 o 
   7   1  11      315.63      304.18     11.46 o 
   8   1  11       54.29       44.66      5.14 o 
   9   1  11       85.05       83.46      7.79 o 
  10   1  11      326.12      335.58     17.25 o 
  11   1  11       67.11       53.31      6.06 o 
  12   1  11       30.45       29.27      5.19 o 
  13   1  11        1.88       11.37      5.22 o 
  14   1  11      209.58      204.12     24.81 o 
 -16   2  11       20.08       24.27      6.36 o 
 -15   2  11      122.03      125.62     10.73 o 
 -14   2  11      218.27      212.82     12.81 o 
 -13   2  11      187.08      170.15     11.07 o 
 -12   2  11     1207.46     1227.00     32.75 o 
 -11   2  11      136.42      129.03      9.87 o 
 -10   2  11       69.26       51.94      7.80 o 
  -9   2  11      186.60      164.09      7.11 o 
  -8   2  11      517.51      401.51     16.80 o 
  -7   2  11      405.00      403.79      9.96 o 
  -6   2  11      350.51      299.74      8.20 o 
  -5   2  11        0.07       -0.79      1.88 o 
  -4   2  11      767.66      699.88     13.28 o 
  -3   2  11      489.72      520.95     10.66 o 
  -2   2  11     1414.15     1407.52     25.28 o 
  -1   2  11       65.67       75.10      3.84 o 
   0   2  11      679.05      626.50     13.10 o 
   1   2  11      146.75      151.31      6.85 o 
   2   2  11     1337.84     1302.50     24.44 o 
   3   2  11       41.80       39.70      3.67 o 
   4   2  11      513.84      509.60     12.28 o 
   5   2  11       45.28       50.77      4.25 o 
   6   2  11       72.14       71.02      6.32 o 
   7   2  11      404.45      368.26     11.40 o 
   8   2  11      122.50      127.33      6.80 o 
   9   2  11      155.43      133.74     10.12 o 
  10   2  11        0.81        2.43      3.42 o 
  11   2  11      245.99      230.65     11.13 o 
  12   2  11      190.00      188.40     10.68 o 
  13   2  11        0.67        4.03      4.69 o 
  14   2  11        5.64        5.20      5.19 o 
 -16   3  11       20.04       14.00      7.07 o 
 -15   3  11        9.58       17.21      7.11 o 
 -14   3  11       83.74       92.20     10.76 o 
 -13   3  11        8.40        3.79      5.28 o 
 -12   3  11       15.84       20.55      6.48 o 
 -11   3  11       11.57       10.42     10.62 o 
 -10   3  11      337.84      312.45     12.57 o 
  -9   3  11       82.97       80.79      6.00 o 
  -8   3  11      932.14     1000.28     22.91 o 
  -7   3  11        8.01        4.86      2.84 o 
  -6   3  11        5.95        8.66      2.22 o 
  -5   3  11       61.82       67.32      3.94 o 
  -4   3  11       81.52       81.43      4.19 o 
  -3   3  11        7.39        5.18      2.14 o 
  -2   3  11       46.83       47.37      3.28 o 
  -1   3  11       18.71       12.94      2.20 o 
   0   3  11      390.96      394.20     10.25 o 
   1   3  11       15.44       11.71      2.70 o 
   2   3  11       36.11       36.35      4.12 o 
   3   3  11      554.01      531.39     14.30 o 
   4   3  11      612.49      567.27     26.23 o 
   5   3  11     1062.04     1063.65     21.64 o 
   6   3  11      720.10      641.60     15.17 o 
   7   3  11        2.98        5.14      2.78 o 
   8   3  11       90.77       98.15      6.21 o 
   9   3  11       12.78       15.69      3.57 o 
  10   3  11      510.04      496.36     18.55 o 
  11   3  11      940.99      956.98     24.58 o 
  12   3  11        0.05        6.54      4.61 o 
  13   3  11       84.78       92.49      9.62 o 
 -15   4  11      112.93      126.16     10.84 o 
 -14   4  11      463.03      582.73     25.92 o 
 -13   4  11       58.43       53.33     17.80 o 
 -12   4  11       11.91       10.72      4.30 o 
 -11   4  11        1.86       -1.35      4.07 o 
 -10   4  11       12.49        8.61      3.61 o 
  -9   4  11        4.08       -1.49      2.87 o 
  -8   4  11      306.74      300.25     10.88 o 
  -7   4  11      140.67      136.98      7.77 o 
  -6   4  11       96.44      100.25      6.01 o 
  -5   4  11       18.26       19.18      3.19 o 
  -4   4  11      346.33      356.89     11.45 o 
  -3   4  11      524.84      513.50     10.99 o 
  -2   4  11      728.06      757.33     14.44 o 
  -1   4  11        0.04        1.43      2.32 o 
   0   4  11       31.14       20.05      3.57 o 
   1   4  11      859.49      880.57     20.68 o 
   2   4  11      193.82      226.69      8.01 o 
   3   4  11      262.35      253.04     11.95 o 
   4   4  11      409.08      391.64     10.97 o 
   5   4  11       75.46       98.48      6.08 o 
   6   4  11       31.83       13.59      3.22 o 
   7   4  11        0.30       -0.25      2.63 o 
   8   4  11       29.64       35.16      4.38 o 
   9   4  11      179.59      171.07      8.53 o 
  10   4  11      875.38      876.47     20.34 o 
  11   4  11       82.57       76.39      8.42 o 
  12   4  11       93.84      120.90     10.41 o 
  13   4  11        9.43       27.00      8.58 o 
 -14   5  11        6.00        2.19      4.89 o 
 -13   5  11       12.79        5.05      5.99 o 
 -12   5  11        3.96       10.90      4.74 o 
 -11   5  11      436.40      461.11     22.76 o 
 -10   5  11      132.84      139.59      8.76 o 
  -9   5  11       29.15       27.34      4.74 o 
  -8   5  11      461.17      396.17     12.95 o 
  -7   5  11      475.53      426.62     13.36 o 
  -6   5  11      335.51      313.52      9.51 o 
  -5   5  11      140.24      144.97      7.27 o 
  -4   5  11      234.61      200.88      9.73 o 
  -3   5  11      584.85      621.84     14.40 o 
  -2   5  11       88.36      100.85      7.94 o 
  -1   5  11        0.26       -2.09      2.42 o 
   0   5  11      348.39      350.76     10.24 o 
   1   5  11      512.45      526.33     14.77 o 
   2   5  11        0.55        1.96      2.71 o 
   3   5  11      398.50      330.29     16.26 o 
   4   5  11      129.07      120.01      7.44 o 
   5   5  11        0.81        4.16      3.24 o 
   6   5  11       33.22       33.13      5.25 o 
   7   5  11      177.46      192.89      9.73 o 
   8   5  11       16.72       16.66      4.39 o 
   9   5  11       64.44       61.75      7.31 o 
  10   5  11      167.18      145.02      9.32 o 
  11   5  11       21.65       12.75      5.48 o 
  12   5  11       37.08       45.16      9.76 o 
 -13   6  11      116.73      122.40     10.80 o 
 -12   6  11        4.46       -0.98      3.82 o 
 -11   6  11        5.15        3.56      5.21 o 
 -10   6  11      262.83      277.82     11.52 o 
  -9   6  11      265.79      269.66     11.66 o 
  -8   6  11      159.69      147.54      8.95 o 
  -7   6  11        1.13        2.49      3.32 o 
  -6   6  11       98.29      114.95      7.62 o 
  -5   6  11      616.82      571.71     14.20 o 
  -4   6  11      312.00      362.26     10.62 o 
  -3   6  11        8.52        0.17      3.04 o 
  -2   6  11       15.89       12.52      3.83 o 
  -1   6  11     2210.82     2027.08     41.78 o 
   0   6  11        4.10        5.11      3.02 o 
   1   6  11      584.80      589.98     18.65 o 
   2   6  11      184.33      188.50      8.66 o 
   3   6  11       75.78       64.13      9.98 o 
   4   6  11      221.13      210.75      8.85 o 
   5   6  11        1.31       -0.68      2.95 o 
   6   6  11       75.87       82.98      6.27 o 
   7   6  11       34.75       51.70      5.37 o 
   8   6  11        0.60        2.58      3.31 o 
   9   6  11        3.39        4.11      4.28 o 
  10   6  11       94.89      114.25     10.58 o 
  11   6  11       12.80        8.47      6.70 o 
 -12   7  11      115.84      119.56      9.37 o 
 -11   7  11       35.89       45.05      6.31 o 
 -10   7  11       38.22       40.45      5.89 o 
  -9   7  11       12.05        4.23      3.98 o 
  -8   7  11        4.74        6.15      4.45 o 
  -7   7  11       10.90        8.21      3.98 o 
  -6   7  11      991.14      945.50     25.68 o 
  -5   7  11       12.20       14.73      5.03 o 
  -4   7  11      265.68      265.12     11.74 o 
  -3   7  11      525.03      570.12     16.86 o 
  -2   7  11      102.53       92.39      7.30 o 
  -1   7  11       52.71       58.37      6.14 o 
   0   7  11       39.29       43.13      5.53 o 
   1   7  11        5.48        2.10      3.45 o 
   2   7  11       27.62       20.82      4.39 o 
   3   7  11      310.46      316.38     13.84 o 
   4   7  11       21.36       25.20      4.25 o 
   5   7  11      467.02      446.83     13.30 o 
   6   7  11       24.06       21.23      4.39 o 
   7   7  11        9.84        5.20      4.25 o 
   8   7  11      197.24      234.65     15.06 o 
   9   7  11        7.72        2.89      4.46 o 
 -10   8  11       10.67        2.66      4.57 o 
  -9   8  11      469.63      533.52     17.58 o 
  -8   8  11      172.28      197.19     12.53 o 
  -7   8  11       71.66      100.52     10.12 o 
  -6   8  11      249.22      238.14     14.38 o 
  -5   8  11       26.04       38.91      6.97 o 
  -4   8  11       73.18       83.83      7.45 o 
  -3   8  11       13.21        9.66      4.31 o 
  -2   8  11       11.14       10.80      4.47 o 
  -1   8  11       69.27       59.46      6.49 o 
   0   8  11       24.84       21.11      4.95 o 
   1   8  11      476.41      442.49     15.13 o 
   2   8  11      951.48      922.52     68.88 o 
   3   8  11      192.93      170.07     20.20 o 
   4   8  11      125.27      110.43     10.27 o 
   5   8  11      185.58      195.76     13.47 o 
   6   8  11       55.10       52.70      6.74 o 
   7   8  11       24.89       33.34      6.19 o 
  -7   9  11        0.07       -3.71      5.13 o 
  -6   9  11        2.65       -2.90      5.13 o 
  -5   9  11       12.81        8.94      5.64 o 
  -4   9  11       21.76       25.26      6.64 o 
  -3   9  11        4.65        5.64      4.70 o 
  -2   9  11       16.22       20.32      5.43 o 
  -1   9  11       31.17       30.22      5.74 o 
   0   9  11      178.72      203.13     11.81 o 
   1   9  11        3.18        3.75      4.54 o 
   2   9  11      309.98      315.97     23.26 o 
   3   9  11       83.21      106.67     10.49 o 
   4   9  11       37.27       48.70      7.98 o 
 -16   0  12      546.10      659.46     40.58 o 
 -14   0  12      122.60      127.08     17.89 o 
 -12   0  12      136.05      170.67     12.91 o 
 -10   0  12     1646.73     1627.10     96.99 o 
  -8   0  12      337.12      370.94     16.04 o 
  -6   0  12      217.92      213.65      9.04 o 
  -4   0  12       27.36       46.46      5.91 o 
  -2   0  12      341.90      349.98     11.73 o 
   0   0  12      393.07      399.45     12.67 o 
   2   0  12     1719.44     1633.62     37.54 o 
   4   0  12     1571.18     1515.95     45.47 o 
   6   0  12      165.09      124.07     13.02 o 
   8   0  12        7.03        3.75      4.68 o 
  10   0  12       60.73       51.25      8.53 o 
  12   0  12       84.29       70.90     10.09 o 
 -16   1  12        2.68        0.69      6.12 o 
 -15   1  12      115.75      135.49     10.76 o 
 -14   1  12        2.51        5.80      4.55 o 
 -13   1  12      628.97      645.27     21.20 o 
 -12   1  12       22.29       18.08      4.84 o 
 -11   1  12       12.73       10.52      3.53 o 
 -10   1  12      367.82      403.72     29.57 o 
  -9   1  12        2.24        5.73      2.61 o 
  -8   1  12       52.37       58.69      5.36 o 
  -7   1  12        0.68        4.30      2.29 o 
  -6   1  12        9.79        2.34      2.68 o 
  -5   1  12      780.91      830.96     15.38 o 
  -4   1  12       22.61       27.51      2.83 o 
  -3   1  12       27.81       21.14      3.94 o 
  -2   1  12       13.76       15.22      2.36 o 
  -1   1  12      353.96      356.62      8.34 o 
   0   1  12      564.20      591.15     20.87 o 
   1   1  12      135.53      136.80      6.17 o 
   2   1  12      268.30      285.21      8.41 o 
   3   1  12       69.93       82.95      4.96 o 
   4   1  12      407.73      417.54     10.80 o 
   5   1  12      310.35      316.04      9.22 o 
   6   1  12      127.38      124.37      7.56 o 
   7   1  12      325.76      322.19     12.51 o 
   8   1  12      675.94      630.37     17.59 o 
   9   1  12        2.25        0.19      3.58 o 
  10   1  12       23.90       24.71      5.67 o 
  11   1  12      220.72      220.06     11.50 o 
  12   1  12       69.05       62.22      6.81 o 
  13   1  12      372.27      425.69     22.20 o 
 -16   2  12       31.00       28.93      6.65 o 
 -15   2  12        1.08       -1.17      4.66 o 
 -14   2  12      235.68      243.20     13.89 o 
 -13   2  12      182.30      180.60     11.61 o 
 -12   2  12     1037.87     1110.32     30.69 o 
 -11   2  12       15.30        8.91      3.84 o 
 -10   2  12      106.64       79.82     10.52 o 
  -9   2  12     2147.21     2052.09     88.80 o 
  -8   2  12      648.90      610.10     15.54 o 
  -7   2  12       87.23       91.34      5.26 o 
  -6   2  12      498.88      492.55     11.58 o 
  -5   2  12      122.53      126.90      6.67 o 
  -4   2  12       48.83       54.99      3.64 o 
  -3   2  12      149.46      143.36      6.36 o 
  -2   2  12      636.75      664.49     14.05 o 
  -1   2  12      454.00      426.72     15.69 o 
   0   2  12      287.84      265.06      9.09 o 
   1   2  12        0.95        2.67      2.55 o 
   2   2  12        0.54       -2.95      1.96 o 
   3   2  12       40.42       45.10      4.02 o 
   4   2  12      215.57      209.50      8.86 o 
   5   2  12      350.93      376.57     10.56 o 
   6   2  12      226.07      216.40      9.19 o 
   7   2  12       39.02       36.05      5.55 o 
   8   2  12       53.44       44.39      7.61 o 
   9   2  12      143.22      150.88      9.08 o 
  10   2  12        4.52       -4.67      3.25 o 
  11   2  12        2.91        1.83      3.69 o 
  12   2  12      108.18      118.69      8.84 o 
  13   2  12        0.01       -2.18      4.83 o 
 -15   3  12      439.78      509.52     24.18 o 
 -14   3  12        2.19        0.41      5.00 o 
 -13   3  12      436.54      464.36     21.74 o 
 -12   3  12       24.71       24.65      5.14 o 
 -11   3  12      231.27      229.06     21.92 o 
 -10   3  12      328.27      311.67     20.83 o 
  -9   3  12     1231.07     1276.30     32.33 o 
  -8   3  12       79.19       67.88      5.58 o 
  -7   3  12        0.01       -2.08      2.64 o 
  -6   3  12      164.79      152.22      6.98 o 
  -5   3  12      715.41      691.69     13.70 o 
  -4   3  12       73.96       72.86      4.19 o 
  -3   3  12     1163.20     1144.09     21.81 o 
  -2   3  12      251.84      265.12      7.84 o 
  -1   3  12      463.76      458.23     11.56 o 
   0   3  12      155.91      165.48      7.02 o 
   1   3  12      106.90      102.40      7.48 o 
   2   3  12      369.69      324.09     10.82 o 
   3   3  12      852.85      799.51     17.43 o 
   4   3  12       22.59       33.45      4.36 o 
   5   3  12       23.33       25.35      3.60 o 
   6   3  12      188.86      145.66      8.08 o 
   7   3  12        2.08       -1.12      2.98 o 
   8   3  12      431.21      387.82     13.51 o 
   9   3  12       95.22       70.39      9.62 o 
  10   3  12       29.30       35.77      5.86 o 
  11   3  12      471.72      473.30     17.95 o 
  12   3  12      170.68      153.67     11.70 o 
  13   3  12      312.53      344.32     16.51 o 
 -15   4  12       19.09       10.28      6.18 o 
 -14   4  12      431.71      487.53     31.68 o 
 -13   4  12      127.73       96.28     37.83 o 
 -12   4  12       41.15       33.32      6.14 o 
 -11   4  12       96.38      112.82      7.88 o 
 -10   4  12        0.16       -3.30      3.02 o 
  -9   4  12      321.42      326.45     11.61 o 
  -8   4  12       35.76       42.47      4.99 o 
  -7   4  12        8.89       12.24      3.55 o 
  -6   4  12        2.78        4.01      2.59 o 
  -5   4  12        2.81        1.61      2.48 o 
  -4   4  12      945.00      936.28     17.36 o 
  -3   4  12       31.84       26.17      3.01 o 
  -2   4  12     1105.07     1105.30     22.02 o 
  -1   4  12      777.09      780.52     17.01 o 
   0   4  12     1179.25     1134.64     25.34 o 
   1   4  12       90.97       77.91      5.96 o 
   2   4  12        2.05       -0.31      2.82 o 
   3   4  12        1.18        5.12      3.51 o 
   4   4  12       13.25       19.07      3.63 o 
   5   4  12        1.85        1.05      2.59 o 
   6   4  12       56.13       34.15      4.19 o 
   7   4  12      796.89      819.19     18.94 o 
   8   4  12      295.58      253.82      9.67 o 
   9   4  12       41.85       37.03      4.80 o 
  10   4  12       71.69       63.10      6.74 o 
  11   4  12        3.15        6.96      4.42 o 
  12   4  12       53.07       62.98      8.42 o 
 -14   5  12       36.11       26.74      6.29 o 
 -13   5  12      161.89      180.34     12.67 o 
 -12   5  12        1.15        3.28      8.35 o 
 -11   5  12       34.56       50.39      6.03 o 
 -10   5  12      109.74      114.07      8.02 o 
  -9   5  12       39.77       33.71      5.03 o 
  -8   5  12      445.21      410.96     13.48 o 
  -7   5  12        3.55        8.61      3.50 o 
  -6   5  12      256.21      288.35     18.19 o 
  -5   5  12       11.16       17.45      3.41 o 
  -4   5  12       63.52       78.05      5.30 o 
  -3   5  12       29.43       25.06      4.33 o 
  -2   5  12      164.83      176.46      9.07 o 
  -1   5  12      172.21      185.14      8.00 o 
   0   5  12     1113.85     1077.63     22.24 o 
   1   5  12      107.72       97.10      6.05 o 
   2   5  12       76.62       69.23      5.31 o 
   3   5  12      301.87      247.36     10.91 o 
   4   5  12        0.68        3.82      3.41 o 
   5   5  12       18.66       14.45      3.82 o 
   6   5  12       10.92       14.06      3.98 o 
   7   5  12      162.79      153.17      9.25 o 
   8   5  12       16.91       15.68      4.38 o 
   9   5  12      144.91      143.75      9.36 o 
  10   5  12        0.05       -2.21      3.71 o 
  11   5  12        9.30       12.18      7.36 o 
 -13   6  12      553.25      622.86     22.84 o 
 -12   6  12        6.01        1.49      4.82 o 
 -11   6  12        5.84        9.19      4.49 o 
 -10   6  12      440.45      446.43     19.74 o 
  -9   6  12       11.34        7.32      4.02 o 
  -8   6  12       26.53       25.66      4.75 o 
  -7   6  12       14.03       17.72      5.48 o 
  -6   6  12        1.97        0.41      3.28 o 
  -5   6  12        7.50        9.09      3.70 o 
  -4   6  12      125.42       89.58      6.98 o 
  -3   6  12        0.06       -1.50      3.11 o 
  -2   6  12        0.22        1.58      3.37 o 
  -1   6  12       26.94       35.54      5.16 o 
   0   6  12        0.30       -0.21      3.38 o 
   1   6  12      136.60      142.40      7.79 o 
   2   6  12       48.66       67.26      5.57 o 
   3   6  12       36.89       37.59      5.26 o 
   4   6  12      164.90      142.78      7.86 o 
   5   6  12       26.81       35.10      4.66 o 
   6   6  12      243.93      245.47     10.02 o 
   7   6  12       23.99       28.16      4.65 o 
   8   6  12        1.40        3.69      5.18 o 
   9   6  12       77.98       80.32     11.64 o 
  10   6  12        4.83        6.65      5.19 o 
 -11   7  12      107.03      109.30      9.05 o 
 -10   7  12       66.05       68.90      7.22 o 
  -9   7  12        4.01        2.71      3.97 o 
  -8   7  12       19.24       20.88      4.90 o 
  -7   7  12       83.76       93.13     18.07 o 
  -6   7  12      188.13      179.42     12.28 o 
  -5   7  12       84.94       71.70      8.10 o 
  -4   7  12        9.38        7.16      4.09 o 
  -3   7  12       34.91       39.73      5.64 o 
  -2   7  12        1.79       -0.19      4.90 o 
  -1   7  12        1.01        1.47      3.52 o 
   0   7  12       80.94       91.22      7.50 o 
   1   7  12       18.85       16.31      4.47 o 
   2   7  12       21.01       14.72      3.91 o 
   3   7  12      207.73      215.09     14.96 o 
   4   7  12        0.63        1.69      3.29 o 
   5   7  12      120.44      134.07      8.16 o 
   6   7  12       26.91       31.00      4.95 o 
   7   7  12        1.75       -1.10      4.05 o 
   8   7  12        1.30        0.47      4.42 o 
  -9   8  12      186.63      220.40     14.76 o 
  -8   8  12        9.55       11.43      5.94 o 
  -7   8  12      224.04      242.27     31.07 o 
  -6   8  12        2.35        4.49      5.00 o 
  -5   8  12      194.56      214.64     13.88 o 
  -4   8  12      107.83      137.76     11.21 o 
  -3   8  12       31.74       34.02      5.95 o 
  -2   8  12        3.23        7.91      4.37 o 
  -1   8  12       98.66      117.25      8.81 o 
   0   8  12       92.34       83.79      7.65 o 
   1   8  12       16.96       29.31      5.63 o 
   2   8  12      275.32      267.35     14.44 o 
   3   8  12      476.52      433.22     22.23 o 
   4   8  12      335.84      294.70     15.06 o 
   5   8  12      130.91      123.95     11.07 o 
   6   8  12       19.95       28.11      5.90 o 
  -5   9  12      440.67      504.33     20.54 o 
  -4   9  12        0.13       -6.35      4.86 o 
  -3   9  12       18.32        8.30      4.87 o 
  -2   9  12      303.93      349.30     17.91 o 
  -1   9  12       25.33       19.23      5.45 o 
   0   9  12        1.74        1.24      4.47 o 
   1   9  12       11.18        6.31      5.08 o 
   2   9  12      166.39      163.85     12.84 o 
   3   9  12       47.49       53.41      8.59 o 
 -15   0  13     1187.64     1300.65     63.47 o 
 -13   0  13      359.67      454.20     29.42 o 
 -11   0  13        5.05       -0.78      4.12 o 
  -9   0  13      387.18      352.41     20.87 o 
  -7   0  13        0.73        5.73      4.77 o 
  -5   0  13      438.08      394.70     16.37 o 
  -3   0  13      247.98      241.20     12.99 o 
  -1   0  13      271.73      253.70     11.77 o 
   1   0  13      370.75      367.64     19.72 o 
   3   0  13       19.33       22.43      5.50 o 
   5   0  13     1153.19      966.83     32.92 o 
   7   0  13      414.31      407.12     19.03 o 
   9   0  13        5.29        3.57      5.03 o 
  11   0  13       52.47       67.21     11.18 o 
  13   0  13        9.49        8.90      6.82 o 
 -16   1  13       36.67       31.80     18.57 o 
 -15   1  13      193.27      196.30     12.97 o 
 -14   1  13      295.85      301.82     14.18 o 
 -13   1  13      108.68      123.64      9.91 o 
 -12   1  13        9.58        7.64      4.39 o 
 -11   1  13       32.87       33.60      7.53 o 
 -10   1  13      249.06      245.84      9.64 o 
  -9   1  13      623.55      614.72     16.04 o 
  -8   1  13      329.58      351.67      8.89 o 
  -7   1  13      638.36      540.95     16.25 o 
  -6   1  13      386.60      382.40      9.29 o 
  -5   1  13        1.58        1.72      2.05 o 
  -4   1  13        7.07        4.32      2.16 o 
  -3   1  13        7.44        4.35      2.12 o 
  -2   1  13      313.05      299.48      7.80 o 
  -1   1  13     1390.95     1387.14     23.42 o 
   0   1  13       60.54       61.88      3.81 o 
   1   1  13      550.34      481.42     11.92 o 
   2   1  13     1538.82     1499.34     27.97 o 
   3   1  13       27.21       27.58      3.43 o 
   4   1  13       56.55       52.22      5.15 o 
   5   1  13      152.13      155.15      8.59 o 
   6   1  13        4.70        5.03      3.27 o 
   7   1  13      459.58      443.24     14.21 o 
   8   1  13      161.89      162.26      9.39 o 
   9   1  13        1.98        2.05      3.49 o 
  10   1  13       21.04       21.00      4.70 o 
  11   1  13       13.63        3.53      3.46 o 
  12   1  13        5.40        3.73      6.02 o 
  13   1  13       23.19       13.82      8.59 o 
 -15   2  13      379.84      361.67     16.36 o 
 -14   2  13        4.64        6.62      4.68 o 
 -13   2  13       77.05       81.26      8.32 o 
 -12   2  13      360.37      350.67     18.19 o 
 -11   2  13       13.21       19.02      5.02 o 
 -10   2  13        0.04       -0.50      8.10 o 
  -9   2  13     1204.36     1268.53     86.55 o 
  -8   2  13      292.79      267.21      8.66 o 
  -7   2  13       45.95       64.13      4.27 o 
  -6   2  13     1951.25     1956.37     34.48 o 
  -5   2  13      134.90      163.08      6.28 o 
  -4   2  13     1650.03     1568.59     33.83 o 
  -3   2  13       44.10       43.95      3.51 o 
  -2   2  13      275.52      253.75     12.10 o 
  -1   2  13     2622.91     2607.86     44.98 o 
   0   2  13      180.54      202.15      8.40 o 
   1   2  13      112.38      102.08      5.79 o 
   2   2  13        9.99        9.51      2.80 o 
   3   2  13      112.39      102.37      5.89 o 
   4   2  13        5.51        9.86      2.81 o 
   5   2  13      444.92      436.96     18.25 o 
   6   2  13       25.10       26.26      4.37 o 
   7   2  13      588.55      541.72     19.04 o 
   8   2  13        0.41        2.97      2.47 o 
   9   2  13      189.52      182.70     14.02 o 
  10   2  13       10.03       13.76      4.58 o 
  11   2  13       83.47       96.93      8.25 o 
  12   2  13        9.90        9.14      4.72 o 
 -15   3  13       72.17       87.69      9.45 o 
 -14   3  13        3.40        1.17      4.89 o 
 -13   3  13       10.40       -0.11      3.74 o 
 -12   3  13        2.19       -3.45      4.22 o 
 -11   3  13      474.24      526.88     18.77 o 
 -10   3  13     1566.47     1540.50     38.24 o 
  -9   3  13      132.68      167.99     10.19 o 
  -8   3  13      494.61      500.10     15.62 o 
  -7   3  13       79.41       95.03      6.62 o 
  -6   3  13     3444.17     3370.50     53.05 o 
  -5   3  13      423.85      441.95     12.15 o 
  -4   3  13       41.33       37.74      3.40 o 
  -3   3  13        0.36        0.28      2.01 o 
  -2   3  13       60.24       70.87      5.02 o 
  -1   3  13       75.38       64.09      4.83 o 
   0   3  13      582.98      516.50     12.93 o 
   1   3  13        0.14       -0.53      2.68 o 
   2   3  13      424.03      449.47     12.01 o 
   3   3  13      182.48      153.21     10.43 o 
   4   3  13       74.22       56.79      4.76 o 
   5   3  13       39.11       38.98      4.88 o 
   6   3  13      129.31      106.60      6.89 o 
   7   3  13       31.71       41.89      5.26 o 
   8   3  13      112.63      107.07      7.98 o 
   9   3  13      160.76      161.10      9.89 o 
  10   3  13      127.72      145.23      9.64 o 
  11   3  13       34.84       31.73      5.70 o 
  12   3  13      121.28      101.29     13.15 o 
 -14   4  13      595.62      635.53     30.68 o 
 -13   4  13      211.92      233.43     23.16 o 
 -12   4  13       33.51       15.67      5.30 o 
 -11   4  13        0.15        0.25      4.19 o 
 -10   4  13      255.60      276.98     11.10 o 
  -9   4  13      274.11      269.30     10.79 o 
  -8   4  13      168.70      169.81      9.07 o 
  -7   4  13       50.36       66.18      6.89 o 
  -6   4  13      286.51      255.70      8.66 o 
  -5   4  13      108.65      111.10      6.18 o 
  -4   4  13      402.63      407.44     11.07 o 
  -3   4  13      139.92      141.64      6.77 o 
  -2   4  13       22.40       26.44      3.76 o 
  -1   4  13      268.99      241.71      9.35 o 
   0   4  13     2184.32     2031.29     37.03 o 
   1   4  13     1122.81     1112.91     25.57 o 
   2   4  13       74.11       70.28      6.01 o 
   3   4  13      134.15      139.28      8.25 o 
   4   4  13      262.82      219.22      8.69 o 
   5   4  13      324.82      317.14     11.64 o 
   6   4  13       47.47       60.20      6.04 o 
   7   4  13       11.09       13.64      3.72 o 
   8   4  13      227.47      211.13      9.60 o 
   9   4  13       41.65       39.68      5.79 o 
  10   4  13      224.16      213.37     11.74 o 
  11   4  13       33.06       40.84      6.25 o 
 -13   5  13      323.40      360.34     31.05 o 
 -12   5  13        3.04       -2.12      4.46 o 
 -11   5  13       12.69       13.21      4.42 o 
 -10   5  13       61.85       70.02      6.67 o 
  -9   5  13       25.22       22.56      4.64 o 
  -8   5  13       73.61       46.35      5.58 o 
  -7   5  13      292.94      289.58     11.21 o 
  -6   5  13        9.74       16.44      3.93 o 
  -5   5  13      248.45      238.60      9.93 o 
  -4   5  13       18.48       17.64      4.08 o 
  -3   5  13       27.06       29.11      4.55 o 
  -2   5  13      432.34      403.05     13.21 o 
  -1   5  13      245.18      231.74     13.12 o 
   0   5  13     1094.15     1049.79     22.10 o 
   1   5  13      208.92      214.39     22.02 o 
   2   5  13        0.03       -0.30      3.49 o 
   3   5  13        0.05        0.75      3.61 o 
   4   5  13        1.98       -1.19      3.27 o 
   5   5  13       43.38       39.32      5.18 o 
   6   5  13        0.13       -0.66      3.23 o 
   7   5  13        1.36        0.68      3.58 o 
   8   5  13       46.07       47.13      6.13 o 
   9   5  13        0.00        1.21      3.82 o 
  10   5  13       15.02       26.52      6.30 o 
 -12   6  13       76.75       93.51      9.79 o 
 -11   6  13      128.27      127.05     10.14 o 
 -10   6  13      152.23      137.69      9.33 o 
  -9   6  13       18.87       25.96      5.00 o 
  -8   6  13      575.21      602.36     18.31 o 
  -7   6  13        4.92       11.54      4.07 o 
  -6   6  13      194.51      183.44     12.10 o 
  -5   6  13        8.76        3.08      3.71 o 
  -4   6  13       56.61       52.18      5.76 o 
  -3   6  13       20.03       34.27      5.16 o 
  -2   6  13       10.50       15.72      4.19 o 
  -1   6  13        0.01        2.86      3.56 o 
   0   6  13       82.20       96.44      7.66 o 
   1   6  13       21.59       25.75      4.12 o 
   2   6  13      306.72      298.49     14.56 o 
   3   6  13       36.83       38.27      4.82 o 
   4   6  13       71.95       72.45      6.78 o 
   5   6  13      176.79      186.59      9.38 o 
   6   6  13      202.81      201.45      9.96 o 
   7   6  13       15.82       14.13      4.23 o 
   8   6  13       23.15       26.09      4.87 o 
   9   6  13       12.93        5.90      4.57 o 
 -10   7  13       57.35       63.17     11.61 o 
  -9   7  13        2.22       -1.63      3.99 o 
  -8   7  13       10.22        7.23      5.42 o 
  -7   7  13        5.61        2.59      5.08 o 
  -6   7  13        0.86        4.58      4.70 o 
  -5   7  13       85.62       86.70     16.65 o 
  -4   7  13       18.64       21.20      5.49 o 
  -3   7  13     1310.19     1239.28     38.90 o 
  -2   7  13       37.03       43.07      5.77 o 
  -1   7  13       31.73       27.85      5.08 o 
   0   7  13       14.45       30.84      5.45 o 
   1   7  13        3.96        5.26      4.16 o 
   2   7  13      156.65      148.72     11.07 o 
   3   7  13       11.74       18.45      7.17 o 
   4   7  13       16.11       17.89      4.92 o 
   5   7  13      203.19      197.19     11.45 o 
   6   7  13      138.23      152.45      9.16 o 
   7   7  13      208.91      246.38     13.24 o 
  -8   8  13       24.77       38.43      7.54 o 
  -7   8  13       20.73       21.37      6.92 o 
  -6   8  13      350.82      358.30     16.81 o 
  -5   8  13       84.10       89.51      9.59 o 
  -4   8  13        0.52        0.34      5.04 o 
  -3   8  13      506.59      574.97     18.27 o 
  -2   8  13       31.33       24.29      5.56 o 
  -1   8  13      111.22      112.62      8.78 o 
   0   8  13        2.89        1.77      4.14 o 
   1   8  13       95.07      103.41      8.70 o 
   2   8  13      182.48      141.22     11.58 o 
   3   8  13      146.41      123.82     13.66 o 
   4   8  13        1.24       -1.40      4.18 o 
   5   8  13        3.94        7.90      5.58 o 
  -2   9  13      110.11       90.55      8.77 o 
  -1   9  13        0.19        0.82      4.64 o 
 -14   0  14        9.52       13.58      9.44 o 
 -12   0  14     1160.57     1320.97     42.87 o 
 -10   0  14       52.71       50.15     10.04 o 
  -8   0  14        2.79        0.68      3.02 o 
  -6   0  14       17.64       25.51      4.34 o 
  -4   0  14      458.77      462.71     15.03 o 
  -2   0  14      690.87      640.21     18.49 o 
   0   0  14      590.19      563.13     16.81 o 
   2   0  14     1052.68      965.25     32.54 o 
   4   0  14      259.16      285.55     18.11 o 
   6   0  14      879.27      838.65     30.61 o 
   8   0  14      279.18      263.87     22.74 o 
  10   0  14       61.72       44.81      8.81 o 
  12   0  14       84.66      107.38     12.96 o 
 -15   1  14      109.15      127.78     13.34 o 
 -14   1  14       18.10       21.44      5.95 o 
 -13   1  14      279.26      297.48     16.21 o 
 -12   1  14      113.29      128.59     12.30 o 
 -11   1  14       91.56       93.84     11.71 o 
 -10   1  14      138.49      135.46      8.04 o 
  -9   1  14       23.88       21.07      4.05 o 
  -8   1  14      109.04      120.16      7.10 o 
  -7   1  14      127.64      103.41      5.83 o 
  -6   1  14       20.93       22.22      3.02 o 
  -5   1  14       18.33       12.25      2.56 o 
  -4   1  14       19.85       26.47      3.89 o 
  -3   1  14        0.27       -1.17      1.82 o 
  -2   1  14       38.52       37.70      3.41 o 
  -1   1  14      432.90      433.58     10.87 o 
   0   1  14      574.18      571.83     15.00 o 
   1   1  14       68.72       66.24      4.85 o 
   2   1  14      198.98      193.86      7.54 o 
   3   1  14     1304.63     1164.53     26.73 o 
   4   1  14       99.67       91.39      6.68 o 
   5   1  14      269.56      251.43     10.63 o 
   6   1  14       96.92       89.29      8.05 o 
   7   1  14      493.57      442.77     14.56 o 
   8   1  14       32.54       37.08      7.47 o 
   9   1  14        4.67        1.69      3.61 o 
  10   1  14        2.26        2.61      3.83 o 
  11   1  14       38.76       37.58      5.93 o 
  12   1  14       81.29       91.27      9.70 o 
 -15   2  14      161.38      159.86     12.09 o 
 -14   2  14       55.72       50.06      7.36 o 
 -13   2  14       43.06       56.98     12.74 o 
 -12   2  14      492.52      536.72     23.62 o 
 -11   2  14       89.80       68.19     12.62 o 
 -10   2  14      200.59      170.18     10.93 o 
  -9   2  14       91.76      119.89      7.64 o 
  -8   2  14      312.65      288.68      9.33 o 
  -7   2  14      463.28      423.64     14.04 o 
  -6   2  14        0.54        0.66      1.98 o 
  -5   2  14     2025.86     1960.10     32.08 o 
  -4   2  14      736.45      769.20     15.18 o 
  -3   2  14      110.28      103.65      5.21 o 
  -2   2  14     1149.06     1169.51     25.90 o 
  -1   2  14     5773.29     5568.91     90.63 o 
   0   2  14      428.49      444.00     16.59 o 
   1   2  14       86.27      102.59      5.98 o 
   2   2  14      539.42      541.66     15.72 o 
   3   2  14       52.88       59.65      4.90 o 
   4   2  14        0.00       -0.02      2.61 o 
   5   2  14      418.88      400.82     13.38 o 
   6   2  14       12.59        9.40      5.16 o 
   7   2  14        1.15       -4.15      3.12 o 
   8   2  14       54.25       49.36      5.85 o 
   9   2  14       72.74       64.67     11.75 o 
  10   2  14      134.02      122.29      9.08 o 
  11   2  14       27.30       22.41      5.45 o 
  12   2  14      163.43      183.76     14.24 o 
 -14   3  14       21.55        9.26      7.77 o 
 -13   3  14       65.50       66.93      8.32 o 
 -12   3  14        0.44       -5.81      3.87 o 
 -11   3  14       13.04       11.89      5.00 o 
 -10   3  14       60.87       66.17      9.78 o 
  -9   3  14     1868.64     1854.57     47.71 o 
  -8   3  14       69.01       89.30      6.85 o 
  -7   3  14      620.09      572.16     16.02 o 
  -6   3  14       86.71       74.09      5.27 o 
  -5   3  14     1325.64     1322.26     23.23 o 
  -4   3  14        7.35        6.69      2.77 o 
  -3   3  14     3007.25     2816.62     62.24 o 
  -2   3  14        4.49       10.51      3.58 o 
  -1   3  14      139.14      120.46      6.62 o 
   0   3  14        2.76        2.46      2.73 o 
   1   3  14      849.69      865.95     21.07 o 
   2   3  14       33.07       34.85      4.09 o 
   3   3  14       18.65       25.44      4.74 o 
   4   3  14      114.25      111.75      6.66 o 
   5   3  14      763.50      814.58     18.65 o 
   6   3  14        1.12       -2.03      2.18 o 
   7   3  14      264.32      246.03     11.59 o 
   8   3  14       12.79        7.35      3.98 o 
   9   3  14        7.16        5.21      4.10 o 
  10   3  14       67.27       65.49     10.66 o 
  11   3  14        4.70        4.40      4.37 o 
 -14   4  14       89.95      111.36     10.63 o 
 -13   4  14       25.68       26.94      9.60 o 
 -12   4  14       33.97       27.34      6.01 o 
 -11   4  14       14.16       15.32      5.27 o 
 -10   4  14      264.16      266.76     11.86 o 
  -9   4  14      205.40      195.16     10.24 o 
  -8   4  14      232.97      245.05     10.47 o 
  -7   4  14      212.96      194.38      9.58 o 
  -6   4  14      196.14      184.49      8.49 o 
  -5   4  14        6.82        7.91      2.96 o 
  -4   4  14      205.18      190.70      9.63 o 
  -3   4  14       74.28       87.43      5.71 o 
  -2   4  14       42.75       37.54      4.14 o 
  -1   4  14      440.26      453.35     13.70 o 
   0   4  14      275.79      266.79      9.31 o 
   1   4  14      604.79      589.42     16.61 o 
   2   4  14      134.67      126.51      8.57 o 
   3   4  14      978.40      966.90     23.54 o 
   4   4  14      338.70      316.74     18.34 o 
   5   4  14       90.64       91.58      8.93 o 
   6   4  14        0.98        2.61      3.24 o 
   7   4  14       87.47       80.88      7.23 o 
   8   4  14       85.98       68.27      7.09 o 
   9   4  14        1.06       -4.44      3.75 o 
  10   4  14      295.75      296.54     13.99 o 
 -13   5  14      228.02      222.72     14.46 o 
 -12   5  14        0.03        5.15      4.98 o 
 -11   5  14        0.58        2.20      3.98 o 
 -10   5  14      238.91      259.27     12.53 o 
  -9   5  14      138.85      155.23     11.38 o 
  -8   5  14       55.92       72.74      6.78 o 
  -7   5  14       86.05       64.34      6.64 o 
  -6   5  14      326.48      325.87     14.47 o 
  -5   5  14        0.16       -0.07      3.99 o 
  -4   5  14       33.27       33.24      4.99 o 
  -3   5  14       18.62       19.73      4.37 o 
  -2   5  14      111.34      106.56      7.72 o 
  -1   5  14      271.24      238.35      9.19 o 
   0   5  14       58.48       48.37      5.04 o 
   1   5  14       52.31       59.68      5.34 o 
   2   5  14      475.93      490.92     15.25 o 
   3   5  14       24.98       36.88      5.24 o 
   4   5  14      545.31      544.62     16.49 o 
   5   5  14      287.94      296.29     18.45 o 
   6   5  14        9.74       10.22      3.85 o 
   7   5  14       90.74      101.11      8.45 o 
   8   5  14      144.21      158.40     11.78 o 
   9   5  14      107.93      126.38      9.51 o 
 -11   6  14        3.88        1.15      4.24 o 
 -10   6  14       36.96       36.50      5.98 o 
  -9   6  14      158.78      160.10     10.71 o 
  -8   6  14       88.98       74.49      8.62 o 
  -7   6  14        7.74       -4.68      4.33 o 
  -6   6  14        3.41       -1.49      4.29 o 
  -5   6  14       14.93       17.97      5.37 o 
  -4   6  14       30.07       34.48      5.39 o 
  -3   6  14       10.55        8.85      4.28 o 
  -2   6  14        0.26        0.97      3.52 o 
  -1   6  14       13.31        9.50      4.15 o 
   0   6  14       37.47       22.83      4.92 o 
   1   6  14       13.80        7.84      5.12 o 
   2   6  14       28.90       32.46      5.14 o 
   3   6  14       50.09       48.50      5.97 o 
   4   6  14      122.20      116.85      7.55 o 
   5   6  14      147.93      145.57      8.53 o 
   6   6  14        6.63        4.37      3.65 o 
   7   6  14       18.38       35.33      5.28 o 
   8   6  14       10.61        5.11      3.97 o 
  -9   7  14        0.84        2.54      5.45 o 
  -8   7  14       14.42       17.39      6.14 o 
  -7   7  14        3.12        7.77      5.30 o 
  -6   7  14       15.17       22.65      6.30 o 
  -5   7  14      195.74      194.78     15.28 o 
  -4   7  14        0.40       -2.54      3.78 o 
  -3   7  14       19.48       30.27      5.55 o 
  -2   7  14       51.77       58.41      8.86 o 
  -1   7  14       62.44       70.48      7.13 o 
   0   7  14      271.78      297.32     12.52 o 
   1   7  14        3.10       -1.59      3.98 o 
   2   7  14      112.18       90.54     11.38 o 
   3   7  14        6.57       11.75      4.77 o 
   4   7  14       91.97      111.97      8.60 o 
   5   7  14       15.58       17.79      4.55 o 
   6   7  14       34.75       48.07      5.87 o 
  -6   8  14      174.42      187.80     13.80 o 
  -5   8  14        8.09        6.70      5.68 o 
  -4   8  14      378.63      374.67     17.39 o 
  -3   8  14       12.38       17.44      5.40 o 
  -2   8  14      117.84      120.99      9.38 o 
  -1   8  14        7.67        5.55      4.82 o 
   0   8  14        0.57       -7.28      4.85 o 
   1   8  14        0.01        1.03      4.59 o 
   2   8  14      622.39      618.56     36.48 o 
   3   8  14       34.27       24.06      5.97 o 
 -15   0  15       24.98       20.16     11.26 o 
 -13   0  15       30.30       13.10      9.06 o 
 -11   0  15      820.31      755.26     32.31 o 
  -9   0  15      205.14      226.44     13.27 o 
  -7   0  15        7.31        1.41      3.18 o 
  -5   0  15      238.83      244.53     10.71 o 
  -3   0  15      142.21      154.15     12.93 o 
  -1   0  15      260.39      231.68     12.02 o 
   1   0  15       31.13       29.09      6.29 o 
   3   0  15        0.98        0.24      7.43 o 
   5   0  15       22.14       15.66      5.86 o 
   7   0  15       34.05       35.45     13.19 o 
   9   0  15      309.05      317.05     18.19 o 
  11   0  15      379.14      409.08     21.96 o 
 -14   1  15       24.38       32.27      6.89 o 
 -13   1  15        7.90       10.46      4.32 o 
 -12   1  15      146.22      157.60     15.47 o 
 -11   1  15       47.28       56.76      7.10 o 
 -10   1  15       31.15       44.50      6.96 o 
  -9   1  15        5.90       13.73      4.37 o 
  -8   1  15      172.07      160.96      7.61 o 
  -7   1  15        0.49       -0.61      2.37 o 
  -6   1  15      904.73      855.49     19.08 o 
  -5   1  15      130.52      122.72      6.33 o 
  -4   1  15        1.37        5.32      2.52 o 
  -3   1  15      954.78      898.20     18.71 o 
  -2   1  15        9.97       11.38      2.75 o 
  -1   1  15       20.43       18.76      3.41 o 
   0   1  15     1146.15     1110.83     22.52 o 
   1   1  15        2.27        2.75      2.72 o 
   2   1  15     1317.98     1226.06     36.61 o 
   3   1  15       17.16       18.75      4.14 o 
   4   1  15       14.46       12.23      3.77 o 
   5   1  15      678.46      699.77     19.35 o 
   6   1  15      168.55      149.85      9.29 o 
   7   1  15       87.32       95.86      7.73 o 
   8   1  15       30.25       25.48      4.96 o 
   9   1  15      127.14      126.98      9.12 o 
  10   1  15      406.01      399.79     20.00 o 
  11   1  15       46.07       51.84     10.23 o 
 -14   2  15      500.89      542.36     35.22 o 
 -13   2  15       45.35       41.07      8.35 o 
 -12   2  15        2.03        9.09      5.78 o 
 -11   2  15      204.17      198.28     17.76 o 
 -10   2  15      322.70      359.50     18.26 o 
  -9   2  15      151.04      161.12      8.97 o 
  -8   2  15      396.45      372.26     11.03 o 
  -7   2  15      162.51      179.84      8.17 o 
  -6   2  15       14.54       12.68      3.74 o 
  -5   2  15      116.48      104.63      5.82 o 
  -4   2  15      978.25     1009.96     18.93 o 
  -3   2  15       58.71       55.04      4.70 o 
  -2   2  15      125.84      110.51      8.30 o 
  -1   2  15     1666.19     1578.80     30.07 o 
   0   2  15      827.36      827.19     20.40 o 
   1   2  15       75.62       73.30      5.43 o 
   2   2  15      400.79      397.20     11.42 o 
   3   2  15      109.08      106.54      7.59 o 
   4   2  15        0.19        0.25      4.27 o 
   5   2  15       19.14       18.28      4.32 o 
   6   2  15      138.13      133.06      8.80 o 
   7   2  15      265.42      237.53     15.84 o 
   8   2  15       16.02       18.11      4.72 o 
   9   2  15       16.35       15.84      4.75 o 
  10   2  15      159.97      152.98     12.78 o 
  11   2  15       41.30       35.52      6.23 o 
 -14   3  15      349.09      400.40     17.68 o 
 -13   3  15      111.68      104.66      9.99 o 
 -12   3  15        7.13        3.92      4.83 o 
 -11   3  15      120.55      115.71      9.88 o 
 -10   3  15      399.19      417.07     16.50 o 
  -9   3  15      180.92      178.18     13.16 o 
  -8   3  15       31.12       21.10      4.35 o 
  -7   3  15      218.58      181.66      9.46 o 
  -6   3  15      779.50      736.70     17.86 o 
  -5   3  15        7.36        3.76      2.53 o 
  -4   3  15        3.13        4.17      3.19 o 
  -3   3  15      529.49      506.88     14.70 o 
  -2   3  15       56.36       63.18      6.93 o 
  -1   3  15        1.10       -0.05      2.73 o 
   0   3  15     1009.18      990.05     30.21 o 
   1   3  15     1243.88     1225.11     24.97 o 
   2   3  15        8.21       14.84      3.46 o 
   3   3  15      153.36      172.70      8.96 o 
   4   3  15      162.44      147.61      7.80 o 
   5   3  15      224.78      218.39     10.84 o 
   6   3  15      202.05      192.63     10.61 o 
   7   3  15        9.95        8.25      5.01 o 
   8   3  15       35.71       45.56      6.05 o 
   9   3  15      111.36      118.56      9.26 o 
  10   3  15       28.63       20.86      5.41 o 
 -13   4  15      653.58      709.27     51.42 o 
 -12   4  15       37.12       58.82      9.70 o 
 -11   4  15       98.47       82.65      8.83 o 
 -10   4  15      103.33       94.72      9.56 o 
  -9   4  15       57.86       59.77      6.58 o 
  -8   4  15       41.20       52.70      5.95 o 
  -7   4  15        9.82        6.32      5.07 o 
  -6   4  15      140.31      119.87      9.69 o 
  -5   4  15       24.42       20.36      4.38 o 
  -4   4  15        9.96        7.67      3.70 o 
  -3   4  15      348.51      327.56     10.42 o 
  -2   4  15       31.08       39.70      4.99 o 
  -1   4  15       77.98       76.38      6.38 o 
   0   4  15      560.68      559.04     14.57 o 
   1   4  15      398.04      361.73     21.73 o 
   2   4  15      108.88      109.33      6.95 o 
   3   4  15      108.62       98.67      7.50 o 
   4   4  15      640.91      633.13     18.13 o 
   5   4  15      126.28      124.07      7.57 o 
   6   4  15       26.00       26.99      5.05 o 
   7   4  15      122.48      141.40     10.62 o 
   8   4  15       29.09       35.31      5.80 o 
   9   4  15      168.05      176.68     11.17 o 
 -12   5  15       12.36       13.04      7.65 o 
 -11   5  15        0.44       -6.03      4.52 o 
 -10   5  15        2.36        1.35      4.04 o 
  -9   5  15       39.04       41.75      5.85 o 
  -8   5  15      535.19      564.32     17.12 o 
  -7   5  15       83.57      106.29      9.60 o 
  -6   5  15      167.84      150.19     10.97 o 
  -5   5  15       67.64       70.51      7.30 o 
  -4   5  15      107.31      110.16      8.07 o 
  -3   5  15       14.04        8.06      3.88 o 
  -2   5  15        3.59        4.01      3.71 o 
  -1   5  15      133.82      131.46      8.78 o 
   0   5  15       33.26       34.68      5.01 o 
   1   5  15      275.77      245.39     15.07 o 
   2   5  15      531.70      541.94     18.84 o 
   3   5  15      225.43      233.21     10.84 o 
   4   5  15      622.93      630.38     19.05 o 
   5   5  15      113.24      114.48      8.36 o 
   6   5  15        1.17        1.41      3.51 o 
   7   5  15      487.75      464.72     16.30 o 
   8   5  15       64.89       47.84      6.71 o 
 -10   6  15       98.41      125.79     13.51 o 
  -9   6  15       87.81       73.29      9.00 o 
  -8   6  15      169.85      180.75     16.31 o 
  -7   6  15       27.99       30.58      6.69 o 
  -6   6  15        4.89        1.85      5.10 o 
  -5   6  15       90.82       95.08      9.36 o 
  -4   6  15      126.04      117.60      8.63 o 
  -3   6  15       20.32       16.96      7.24 o 
  -2   6  15        9.40        7.27      4.36 o 
  -1   6  15       21.25       34.82      5.62 o 
   0   6  15        0.71       -0.92      3.78 o 
   1   6  15      104.54      103.15      8.32 o 
   2   6  15       94.20       87.68      7.97 o 
   3   6  15       29.68       38.49      5.09 o 
   4   6  15      406.04      389.70     12.81 o 
   5   6  15      185.20      199.71     11.36 o 
   6   6  15       17.49       10.70      4.23 o 
   7   6  15       48.28       42.31      5.73 o 
  -8   7  15       54.69       63.17      9.02 o 
  -7   7  15        3.04        1.65      5.50 o 
  -6   7  15       21.51       30.82      7.30 o 
  -5   7  15      165.56      201.89     13.72 o 
  -4   7  15       95.23       86.29     10.48 o 
  -3   7  15       30.01       40.90      6.11 o 
  -2   7  15       27.04       21.16      5.28 o 
  -1   7  15       44.98       41.19      6.29 o 
   0   7  15      144.96      135.06      9.67 o 
   1   7  15        2.50        1.96      4.32 o 
   2   7  15       54.91       49.32      9.53 o 
   3   7  15        0.30        0.88      4.19 o 
   4   7  15       85.37       89.20     15.80 o 
   5   7  15       78.44       82.68      7.32 o 
  -4   8  15       13.34       13.62      6.27 o 
  -3   8  15       45.37       51.52      8.32 o 
  -2   8  15       35.50       26.45      6.01 o 
  -1   8  15       87.59      110.39      9.19 o 
   0   8  15      163.07      173.71     12.73 o 
   1   8  15      284.86      277.30     19.18 o 
 -14   0  16       65.48       50.39     13.68 o 
 -12   0  16        0.14        6.59      7.79 o 
 -10   0  16      410.99      375.87     18.37 o 
  -8   0  16        1.75       -1.71      5.78 o 
  -6   0  16      231.88      233.78     11.35 o 
  -4   0  16      366.05      368.88     29.07 o 
  -2   0  16      691.13      683.52     20.28 o 
   0   0  16     2127.20     2171.49     63.20 o 
   2   0  16      186.28      191.62     30.79 o 
   4   0  16      197.46      200.88     15.08 o 
   6   0  16       83.00       73.60      9.69 o 
   8   0  16       62.74       58.73     16.49 o 
  10   0  16       64.50       69.13     11.60 o 
 -14   1  16      362.50      161.41     20.18 o 
 -13   1  16       10.42       11.25      5.34 o 
 -12   1  16       41.87       37.54      7.42 o 
 -11   1  16       90.70       94.29     10.81 o 
 -10   1  16       58.00       54.70      8.57 o 
  -9   1  16      197.34      195.25      9.93 o 
  -8   1  16       27.40       34.23      4.84 o 
  -7   1  16      749.08      757.04     15.74 o 
  -6   1  16      483.99      411.93     11.67 o 
  -5   1  16       51.68       37.88      4.75 o 
  -4   1  16       39.32       41.65      3.92 o 
  -3   1  16       59.62       57.88      5.43 o 
  -2   1  16       79.15       68.67      5.86 o 
  -1   1  16      135.58      121.82      6.87 o 
   0   1  16      365.91      348.08     12.24 o 
   1   1  16      104.64       92.92      7.10 o 
   2   1  16      109.70      100.33      7.42 o 
   3   1  16      147.33      149.60      9.88 o 
   4   1  16       39.55       39.54      5.36 o 
   5   1  16      560.32      535.69     16.71 o 
   6   1  16      132.57      115.15      9.14 o 
   7   1  16      106.00      100.31      8.15 o 
   8   1  16      274.16      284.56     13.38 o 
   9   1  16        0.06       -4.58      3.69 o 
  10   1  16      210.99      239.25     13.09 o 
 -13   2  16       82.29      112.70     13.89 o 
 -12   2  16       14.66       27.53      6.22 o 
 -11   2  16      372.48      408.50     18.88 o 
 -10   2  16       39.41       39.18      6.40 o 
  -9   2  16       49.69       52.06      8.52 o 
  -8   2  16      147.16      162.27      9.07 o 
  -7   2  16      299.03      269.96      9.36 o 
  -6   2  16      170.85      161.76      8.39 o 
  -5   2  16      108.91      102.95      5.66 o 
  -4   2  16       66.98       57.49      5.00 o 
  -3   2  16       81.60       89.88      6.03 o 
  -2   2  16      481.45      403.33     25.11 o 
  -1   2  16       56.47       53.87      6.41 o 
   0   2  16      647.46      672.69     18.00 o 
   1   2  16       36.61       34.64      5.48 o 
   2   2  16       31.82       32.95      4.88 o 
   3   2  16      445.04      407.53     13.88 o 
   4   2  16        5.36        4.91      3.75 o 
   5   2  16       41.59       32.23      5.18 o 
   6   2  16       71.16       71.08      7.04 o 
   7   2  16       16.33       10.74      4.36 o 
   8   2  16       20.86       21.41      5.13 o 
   9   2  16      178.67      176.94     13.43 o 
  10   2  16       81.92       74.60     13.81 o 
 -13   3  16       22.97       21.77      6.42 o 
 -12   3  16       48.22       63.34      8.30 o 
 -11   3  16      147.29      163.15     11.82 o 
 -10   3  16       76.76       93.16     12.90 o 
  -9   3  16        1.10        3.05      2.74 o 
  -8   3  16      155.69      195.55     17.06 o 
  -7   3  16      326.95      341.03     12.26 o 
  -6   3  16        1.50        2.87      3.35 o 
  -5   3  16      142.22      146.19      8.44 o 
  -4   3  16        2.60        3.04      3.19 o 
  -3   3  16      101.46       97.81      7.02 o 
  -2   3  16       29.08       16.07      3.62 o 
  -1   3  16       63.75       57.77      5.17 o 
   0   3  16      187.12      176.15      9.44 o 
   1   3  16      347.36      344.84     11.04 o 
   2   3  16       10.30        5.44      3.33 o 
   3   3  16      461.96      468.76     15.27 o 
   4   3  16        0.33        1.95      3.52 o 
   5   3  16       53.87       54.13      6.32 o 
   6   3  16        7.48       10.95      4.35 o 
   7   3  16        0.00       -1.70      3.49 o 
   8   3  16      158.72      144.24     11.75 o 
   9   3  16        4.47        8.17      4.70 o 
 -12   4  16        9.68        3.03      6.72 o 
 -11   4  16      219.41      261.44     14.70 o 
 -10   4  16      111.35      119.16      8.71 o 
  -9   4  16        0.64        3.54      3.84 o 
  -8   4  16       43.64       43.11      6.86 o 
  -7   4  16      443.92      441.74     17.41 o 
  -6   4  16       62.01       61.48      7.34 o 
  -5   4  16      126.30      129.47      8.92 o 
  -4   4  16       72.70       58.95      6.05 o 
  -3   4  16       12.46       15.37      4.24 o 
  -2   4  16      116.38      104.94     10.83 o 
  -1   4  16      145.80      141.05      8.67 o 
   0   4  16      220.32      218.23     14.46 o 
   1   4  16        7.58        4.02      2.55 o 
   2   4  16        5.10        3.61      4.52 o 
   3   4  16        1.18       -4.44      2.96 o 
   4   4  16       56.48       64.72      5.84 o 
   5   4  16       52.43       51.04      7.43 o 
   6   4  16      317.47      308.55     22.83 o 
   7   4  16       14.87        3.14      4.24 o 
   8   4  16        0.07       -2.49      4.13 o 
 -11   5  16      706.28      767.33     25.88 o 
 -10   5  16      396.92      456.46     15.92 o 
  -9   5  16        5.45       11.50      5.49 o 
  -8   5  16        0.00       -5.69      4.20 o 
  -7   5  16        1.18       -0.28      4.57 o 
  -6   5  16        8.09        6.12      4.91 o 
  -5   5  16      116.97      130.90     10.63 o 
  -4   5  16      176.37      171.95     10.17 o 
  -3   5  16        6.22        4.74      3.99 o 
  -2   5  16      107.25      112.39      8.39 o 
  -1   5  16       17.35       19.54      4.67 o 
   0   5  16       11.53       10.39      3.73 o 
   1   5  16      122.11      112.82      8.14 o 
   2   5  16       88.79       89.88      7.60 o 
   3   5  16        0.01        2.75      3.34 o 
   4   5  16      337.07      304.36     12.57 o 
   5   5  16      118.21      126.60      8.95 o 
   6   5  16       20.70       18.38      6.01 o 
   7   5  16       70.18       66.15      7.41 o 
  -9   6  16       52.91       53.13      8.46 o 
  -8   6  16        1.63       -0.14      5.29 o 
  -7   6  16      353.37      405.13     17.79 o 
  -6   6  16      161.72      171.22     13.25 o 
  -5   6  16       44.12       47.24      7.45 o 
  -4   6  16       15.40       24.58      5.19 o 
  -3   6  16       56.43       55.59      6.57 o 
  -2   6  16      216.82      245.48     12.57 o 
  -1   6  16      134.60      149.42      9.95 o 
   0   6  16       39.18       41.80      6.28 o 
   1   6  16       40.40       45.53      7.41 o 
   2   6  16       55.90       42.44      6.43 o 
   3   6  16      208.76      245.54     11.11 o 
   4   6  16      103.17      116.86      8.03 o 
   5   6  16        3.72        3.62      3.47 o 
  -6   7  16      354.20      401.55     18.30 o 
  -5   7  16        5.86        7.49      5.90 o 
  -4   7  16       33.09       35.18      7.29 o 
  -3   7  16       40.06       42.57      6.47 o 
  -2   7  16        9.23       10.99      4.96 o 
  -1   7  16       55.98       55.92      7.08 o 
   0   7  16        0.52        5.47      4.63 o 
   1   7  16        8.26        9.29      5.95 o 
   2   7  16       20.21       14.51      5.05 o 
   3   7  16      152.76      167.23     11.17 o 
 -13   0  17       93.65       57.98     13.96 o 
 -11   0  17        0.03        0.54      5.27 o 
  -9   0  17      359.83      368.27     25.87 o 
  -7   0  17      631.94      650.07     20.54 o 
  -5   0  17       25.37       22.17      5.06 o 
  -3   0  17       34.33       40.61     15.43 o 
   1   0  17     4138.93     4261.78    115.13 o 
   3   0  17      155.90      146.31     13.17 o 
   5   0  17       68.73       56.47      9.16 o 
   7   0  17        0.35       -4.94      5.09 o 
   9   0  17      512.42      505.60     24.91 o 
 -13   1  17      181.72      186.85     15.80 o 
 -12   1  17       15.04       14.37     12.71 o 
 -11   1  17      253.30      244.69     19.60 o 
 -10   1  17      105.50      132.31     10.29 o 
  -9   1  17       24.07       16.36      4.33 o 
  -8   1  17      297.36      284.74     11.03 o 
  -7   1  17      119.67      112.37      6.86 o 
  -6   1  17      392.74      412.12     13.43 o 
  -5   1  17       18.19       17.80      3.32 o 
  -4   1  17      730.37      741.25     17.38 o 
  -3   1  17        3.90        2.17      3.49 o 
  -2   1  17       62.92       58.69      5.58 o 
  -1   1  17        2.25       -0.42      3.29 o 
   0   1  17      121.05      126.04      8.35 o 
   1   1  17      138.26      121.35      8.32 o 
   2   1  17       36.41       31.37      5.12 o 
   3   1  17      167.88      175.04     13.02 o 
   4   1  17      527.06      496.69     16.11 o 
   5   1  17       17.51       23.34      4.95 o 
   6   1  17        0.57       -3.10      3.48 o 
   7   1  17        0.01       -0.16      3.89 o 
   8   1  17       25.87       28.18      5.78 o 
   9   1  17      568.15      572.28     18.97 o 
 -13   2  17        5.96        0.32      5.38 o 
 -12   2  17      183.04      223.62     15.03 o 
 -11   2  17      110.85      129.70     11.64 o 
 -10   2  17        3.59        1.68      4.61 o 
  -9   2  17        6.79        6.42      4.57 o 
  -8   2  17      231.86      231.81     10.95 o 
  -7   2  17       18.82       11.43      3.45 o 
  -6   2  17       17.65       11.19      3.25 o 
  -5   2  17      642.00      593.36     15.17 o 
  -4   2  17      316.40      281.15      9.82 o 
  -3   2  17        0.84       -0.73      2.93 o 
  -2   2  17      277.64      239.20     10.51 o 
  -1   2  17      132.31      135.89      7.62 o 
   0   2  17      261.73      256.13     11.50 o 
   1   2  17        5.44        8.60      3.83 o 
   2   2  17       44.26       52.15      7.34 o 
   3   2  17        0.04       -0.16      3.40 o 
   4   2  17      141.18      131.95      9.09 o 
   5   2  17      162.69      169.67     10.38 o 
   6   2  17        5.02        7.12      4.32 o 
   7   2  17        0.23       -0.89      3.77 o 
   8   2  17        4.95       -5.52      3.68 o 
   9   2  17       26.40       28.00      6.84 o 
 -12   3  17       46.57       43.47      7.64 o 
 -11   3  17      177.35      201.15     13.13 o 
 -10   3  17        0.96        3.11      5.61 o 
  -9   3  17        0.81       -2.32      2.77 o 
  -8   3  17      336.92      315.99     12.21 o 
  -7   3  17        2.75        2.94      4.41 o 
  -6   3  17       17.99       13.86      4.84 o 
  -5   3  17       45.32       36.38      5.19 o 
  -4   3  17       38.90       23.84      4.54 o 
  -3   3  17        8.45        2.87      3.42 o 
  -2   3  17      218.87      228.05      9.79 o 
  -1   3  17        0.14       -0.44      3.44 o 
   0   3  17      122.43      129.36      7.65 o 
   1   3  17       12.05        7.54      3.48 o 
   2   3  17      185.58      188.61     15.54 o 
   3   3  17       89.58      115.51      8.49 o 
   4   3  17       80.93       95.57      9.28 o 
   5   3  17       18.12       19.67      4.92 o 
   6   3  17      113.55      120.63      9.27 o 
   7   3  17        8.16        4.93      4.42 o 
   8   3  17       15.73       11.47      4.60 o 
 -11   4  17        0.24       -6.66      4.66 o 
 -10   4  17       34.81       34.08      6.97 o 
  -9   4  17      359.12      361.62     16.30 o 
  -8   4  17       32.50       57.65      8.60 o 
  -7   4  17       72.55       66.70     16.15 o 
  -6   4  17      147.23      146.02     11.12 o 
  -5   4  17       55.24       71.77      9.24 o 
  -4   4  17      135.31      151.17      9.51 o 
  -3   4  17       20.46       16.63      4.51 o 
  -2   4  17      107.21      113.13      8.05 o 
  -1   4  17      256.58      248.07     16.36 o 
   0   4  17      109.89      100.97      7.77 o 
   1   4  17       11.05        7.21      2.85 o 
   2   4  17        0.86        2.15      3.40 o 
   3   4  17       26.53       38.41      6.92 o 
   4   4  17       48.36       50.54      6.70 o 
   5   4  17       81.78       96.82      8.35 o 
   6   4  17      265.88      257.79     16.46 o 
   7   4  17      142.30      149.71     11.96 o 
 -10   5  17        6.91        9.90      5.94 o 
  -9   5  17     2895.22     3008.89     71.39 o 
  -8   5  17     1305.83     1417.21     48.61 o 
  -7   5  17       40.21       23.59      6.28 o 
  -6   5  17       83.70       70.63     10.38 o 
  -5   5  17      194.97      260.27     15.29 o 
  -4   5  17      189.05      202.42     11.29 o 
  -3   5  17       13.09       14.13      4.74 o 
  -2   5  17       52.95       56.65      6.80 o 
  -1   5  17      456.03      425.97     15.12 o 
   0   5  17       14.51       12.49      5.28 o 
   1   5  17       24.58       16.75      4.13 o 
   2   5  17       18.33       14.01      4.76 o 
   3   5  17       52.31       49.89      9.65 o 
   4   5  17        0.00       -0.98      4.90 o 
   5   5  17      154.46      159.20     12.38 o 
   6   5  17       65.49       68.58      8.06 o 
  -8   6  17        0.64        5.54      5.93 o 
  -7   6  17        3.62        1.44      5.47 o 
  -6   6  17       17.80       22.47      6.71 o 
  -5   6  17       75.86       81.05      9.41 o 
  -4   6  17      116.35      100.79     10.35 o 
  -3   6  17       16.03       20.16      5.33 o 
  -2   6  17      141.39      163.88     11.40 o 
  -1   6  17       50.63       55.47      6.97 o 
   0   6  17       67.67       62.10      7.16 o 
   1   6  17      292.36      338.55     17.46 o 
   2   6  17       11.09        8.41      4.33 o 
   3   6  17       16.89       14.49      5.19 o 
   4   6  17       30.00       34.75      5.53 o 
  -3   7  17      152.21      156.59     10.76 o 
  -2   7  17       75.26       66.76      7.76 o 
  -1   7  17       69.75       83.68      8.37 o 
 -12   0  18      110.28      160.21     20.42 o 
 -10   0  18       24.43       15.98      8.95 o 
  -8   0  18        0.00        1.10      5.07 o 
  -6   0  18      213.91      230.87     12.38 o 
  -4   0  18        3.78        2.78      5.03 o 
  -2   0  18      672.80      706.61     38.81 o 
   0   0  18      111.56      114.33     11.82 o 
   2   0  18      181.01      198.83     15.57 o 
   4   0  18      220.86      194.93     15.72 o 
   6   0  18       65.86       76.19     12.20 o 
   8   0  18       16.55       16.26      7.88 o 
 -12   1  18       38.10       38.94      7.10 o 
 -11   1  18       72.06       89.58      9.12 o 
 -10   1  18      439.21      477.89     18.36 o 
  -9   1  18       26.17       18.17      4.68 o 
  -8   1  18       70.60       72.18      7.85 o 
  -7   1  18      164.70      166.08      9.58 o 
  -6   1  18      277.51      250.63     10.95 o 
  -5   1  18       49.65       48.86      5.20 o 
  -4   1  18      100.63      100.39      7.49 o 
  -3   1  18      214.76      203.10      9.30 o 
  -2   1  18      673.38      633.28     18.58 o 
  -1   1  18       57.92       50.62      6.06 o 
   0   1  18        0.10       -2.89      3.31 o 
   1   1  18       79.83       78.88      7.24 o 
   2   1  18      411.49      398.76     14.30 o 
   3   1  18       55.68       56.69      6.58 o 
   4   1  18        2.14        8.58      4.41 o 
   5   1  18       79.54       85.04      7.83 o 
   6   1  18       14.72        7.15      4.44 o 
   7   1  18      362.78      354.50     14.61 o 
   8   1  18      110.51      111.41      9.43 o 
 -11   2  18        0.03        0.34      5.54 o 
 -10   2  18      313.64      342.59     15.46 o 
  -9   2  18       22.23       19.54      5.81 o 
  -8   2  18       14.71       21.22      4.76 o 
  -7   2  18       33.12       21.50      5.41 o 
  -6   2  18        7.85       10.32      5.55 o 
  -5   2  18       22.65       24.64      4.40 o 
  -4   2  18        6.49        6.32      3.47 o 
  -3   2  18      126.29      118.96      7.35 o 
  -2   2  18      266.80      254.42     19.68 o 
  -1   2  18      207.84      219.97     11.06 o 
   0   2  18      531.35      476.90     18.05 o 
   1   2  18      124.89      117.13      8.66 o 
   2   2  18       56.93       63.31      6.74 o 
   3   2  18       44.01       38.06      6.33 o 
   4   2  18        2.44       -0.30      3.79 o 
   5   2  18       20.14       26.27      5.41 o 
   6   2  18       50.54       48.88      6.61 o 
   7   2  18       71.34       74.50      7.93 o 
 -11   3  18       76.70       89.66      9.62 o 
 -10   3  18      249.61      266.14     14.82 o 
  -9   3  18       43.39       24.48     10.68 o 
  -8   3  18      223.04      196.38     15.18 o 
  -7   3  18        3.16        1.39      4.48 o 
  -6   3  18       83.94       68.23     15.98 o 
  -5   3  18        4.00        8.97      4.17 o 
  -4   3  18        6.60        0.95      3.51 o 
  -3   3  18      227.33      222.37     11.30 o 
  -2   3  18      246.05      251.58     10.63 o 
  -1   3  18      100.40       90.16      6.74 o 
   0   3  18       97.09       92.62      6.76 o 
   1   3  18      188.50      186.50     10.72 o 
   2   3  18      173.17      189.70     10.98 o 
   3   3  18        1.34        5.20      4.08 o 
   4   3  18      321.12      360.42     14.13 o 
   5   3  18      271.21      306.08     17.10 o 
   6   3  18        1.36       -0.34      4.14 o 
   7   3  18       93.07       76.22      7.91 o 
 -10   4  18        3.55        3.41      6.68 o 
  -9   4  18        5.88        8.25      5.49 o 
  -8   4  18       74.14       84.67      9.33 o 
  -7   4  18      133.89      137.27     11.24 o 
  -6   4  18      231.39      215.65     17.45 o 
  -5   4  18      270.79      307.86     12.64 o 
  -4   4  18      119.55      114.35      8.67 o 
  -3   4  18        0.21       -4.46      3.51 o 
  -2   4  18       77.92       82.45      8.73 o 
  -1   4  18       20.35       12.59      6.90 o 
   0   4  18      131.30      148.68      8.59 o 
   1   4  18      422.68      490.61     29.87 o 
   2   4  18        7.77        7.63      4.36 o 
   3   4  18      226.42      254.52     13.26 o 
   4   4  18       15.11        6.52      4.69 o 
   5   4  18        0.34        1.66      4.31 o 
   6   4  18      134.17      130.98      9.89 o 
  -8   5  18      133.93      149.48     14.54 o 
  -7   5  18      159.71      175.66     13.19 o 
  -6   5  18      590.04      667.03     27.97 o 
  -5   5  18      274.57      319.91     17.60 o 
  -4   5  18      648.32      745.91     21.69 o 
  -3   5  18        5.58        2.10      4.36 o 
  -2   5  18        0.36       -1.50      4.08 o 
  -1   5  18      186.48      186.87     15.58 o 
   0   5  18       14.68       12.30      5.72 o 
   1   5  18        6.92        8.81      3.97 o 
   2   5  18      209.43      211.39     11.76 o 
   3   5  18        9.56        5.88      5.01 o 
   4   5  18       51.94       53.73      9.95 o 
  -5   6  18      118.31      139.44     12.07 o 
  -4   6  18       53.30       53.73     12.50 o 
  -3   6  18        3.28        4.16      4.69 o 
  -2   6  18       23.16       13.20      5.32 o 
  -1   6  18       11.70       12.78      5.35 o 
   0   6  18       60.26       56.44      8.48 o 
   1   6  18        3.78        9.10      4.94 o 
 -11   0  19      580.29      740.38     43.19 o 
  -9   0  19      132.33      156.72     14.07 o 
  -7   0  19      190.82      212.53     12.63 o 
  -5   0  19        3.90        1.36      5.40 o 
  -3   0  19        4.11        6.52      5.84 o 
  -1   0  19       58.17       42.28     11.20 o 
   1   0  19     1719.27     1684.77     53.90 o 
   3   0  19        5.01        8.82      6.18 o 
   5   0  19        5.51        7.47      6.41 o 
 -11   1  19       18.42        9.36      5.52 o 
 -10   1  19       16.32       27.04      7.70 o 
  -9   1  19        0.69       -0.66      5.34 o 
  -8   1  19        3.06        4.74      6.59 o 
  -7   1  19       93.85       80.60      7.27 o 
  -6   1  19        1.22        2.14      3.41 o 
  -5   1  19       51.39       47.26      6.26 o 
  -4   1  19        8.82        5.37      4.48 o 
  -3   1  19        6.00        1.40      3.74 o 
  -2   1  19        0.20        2.73      3.80 o 
  -1   1  19       10.15        5.80      4.12 o 
   0   1  19      171.83      172.35     12.73 o 
   1   1  19      776.49      787.27     22.05 o 
   2   1  19        7.12       12.76      4.51 o 
   3   1  19        2.21        5.52      4.26 o 
   4   1  19       29.09       24.28      5.37 o 
   5   1  19        0.67        0.22      4.00 o 
   6   1  19       83.50       93.73      9.32 o 
 -10   2  19        0.53        1.21      4.84 o 
  -9   2  19       19.68       15.28      9.36 o 
  -8   2  19      273.26      291.37     26.64 o 
  -7   2  19       19.30       21.49      5.87 o 
  -6   2  19        0.22        1.44      4.61 o 
  -5   2  19      197.99      203.09      9.82 o 
  -4   2  19      470.27      505.00     14.43 o 
  -3   2  19       48.69       48.63      6.80 o 
  -2   2  19       11.29       11.05      4.98 o 
  -1   2  19        0.27        6.15      4.08 o 
   0   2  19      703.16      721.03     24.00 o 
   1   2  19       14.10        8.46      4.54 o 
   2   2  19       10.54        4.93      4.35 o 
   3   2  19        0.21        3.35      4.08 o 
   4   2  19       32.11       34.62      6.01 o 
   5   2  19       33.16       40.18      6.50 o 
   6   2  19      401.14      393.51     15.54 o 
  -9   3  19        3.11        8.09      6.33 o 
  -8   3  19      220.72      271.62     34.22 o 
  -7   3  19        0.56        3.08      4.97 o 
  -6   3  19       86.84       99.49      9.67 o 
  -5   3  19        0.00       -0.02      3.84 o 
  -4   3  19       84.10       89.52     12.63 o 
  -3   3  19        4.14        3.96      2.94 o 
  -2   3  19        0.22        0.79      3.97 o 
  -1   3  19       23.47       26.02      5.29 o 
   0   3  19       66.12       64.97      7.03 o 
   1   3  19      405.40      439.57     15.72 o 
   2   3  19      273.06      262.53     18.68 o 
   3   3  19        1.00        1.35      4.34 o 
   4   3  19     1217.91     1250.46     36.26 o 
   5   3  19       10.30       22.54      5.87 o 
  -8   4  19        9.09       -2.05      5.10 o 
  -7   4  19        1.93       -6.86      4.95 o 
  -6   4  19        8.52       11.47      5.86 o 
  -5   4  19       53.17       65.19      8.53 o 
  -4   4  19        0.55        3.15      4.32 o 
  -3   4  19        9.89       18.71      5.18 o 
  -2   4  19      185.30      188.69     13.02 o 
  -1   4  19        5.32        1.07      4.68 o 
   0   4  19       45.19       51.90      6.86 o 
   1   4  19      218.68      249.94     14.42 o 
   2   4  19       21.58       34.36      6.20 o 
   3   4  19      283.10      319.12     14.42 o 
   4   4  19       74.86       81.96      8.25 o 
  -6   5  19        0.16        2.91      5.32 o 
  -5   5  19       40.14       42.14      8.33 o 
  -4   5  19      351.59      376.86     17.39 o 
  -3   5  19       46.09       38.65      6.54 o 
  -2   5  19      253.59      303.27     27.01 o 
  -1   5  19      134.47      164.60     19.34 o 
   0   5  19       55.36       56.78      7.20 o 
   1   5  19        1.63       -1.34      5.10 o 
  -8   0  20        0.86       -0.10      5.56 o 
  -6   0  20        4.06       -1.15      7.09 o 
  -4   0  20      439.96      450.14     29.05 o 
  -2   0  20      201.26      247.06     18.10 o 
   0   0  20       50.22       41.03      8.88 o 
   2   0  20      690.81      634.46     27.90 o 
   4   0  20        1.55        0.59      7.08 o 
  -9   1  20       46.30       58.83      9.95 o 
  -8   1  20       44.02       33.50      8.13 o 
  -7   1  20      273.88      313.76     12.87 o 
  -6   1  20      509.45      541.37     17.34 o 
  -5   1  20        1.41        4.42      4.66 o 
  -4   1  20       25.20       31.59      5.57 o 
  -3   1  20        1.74       -0.15      3.84 o 
  -2   1  20        3.23        5.11      4.21 o 
  -1   1  20      366.46      363.45     13.98 o 
   0   1  20       67.99       84.49     10.58 o 
   1   1  20       61.37       71.29      7.54 o 
   2   1  20      143.43      159.76     10.60 o 
   3   1  20       20.32       11.16      4.90 o 
   4   1  20       45.09       51.66      6.86 o 
  -8   2  20       38.73       31.58      8.38 o 
  -7   2  20       51.39       51.78      7.82 o 
  -6   2  20        0.98       -1.01      4.90 o 
  -5   2  20       11.22        9.39      3.96 o 
  -4   2  20        9.24        6.11      4.80 o 
  -3   2  20        2.78       -3.00      4.00 o 
  -2   2  20       42.51       50.62     10.68 o 
  -1   2  20       19.94       22.58      5.22 o 
   0   2  20      492.22      504.31     19.74 o 
   1   2  20      514.95      584.55     20.89 o 
   2   2  20       88.43       83.60      8.23 o 
   3   2  20      517.13      536.33     18.21 o 
   4   2  20        0.42        2.06      4.39 o 
  -7   3  20       90.90      116.22     10.75 o 
  -6   3  20        3.11        8.42      5.57 o 
  -5   3  20        0.04        0.07      4.19 o 
  -4   3  20       56.73       57.23      8.74 o 
  -2   3  20       20.36       13.53      6.01 o 
  -1   3  20        6.77        6.56      4.52 o 
   0   3  20       16.04       22.46      5.52 o 
   1   3  20       33.25       37.45      6.14 o 
   2   3  20      401.39      440.04     16.37 o 
   3   3  20       44.57       44.64      6.70 o 
  -5   4  20        3.70        3.03      5.32 o 
  -4   4  20       21.77       19.10      5.61 o 
  -3   4  20       82.79       95.51      8.63 o 
  -2   4  20      345.46      362.58     20.20 o 
  -1   4  20       70.92       63.30     10.89 o 
   0   4  20       89.09      100.06      8.78 o 
   1   4  20       44.84       46.36      7.79 o 
  -7   0  21        0.01        8.06      9.75 o 
  -5   0  21      230.76      295.75     37.00 o 
  -3   0  21      110.87      145.51     14.37 o 
  -1   0  21        7.10        1.39      4.33 o 
   1   0  21        2.83       -0.47      5.74 o 
  -7   1  21        9.84        5.47      6.46 o 
  -6   1  21        0.77        7.76      6.27 o 
  -5   1  21       26.91       27.85      5.69 o 
  -4   1  21       21.65       26.87      5.64 o 
  -3   1  21        0.98        6.65      4.57 o 
  -2   1  21       12.02       11.74      4.67 o 
  -1   1  21       12.13       14.24      4.97 o 
   0   1  21      156.38      161.98     10.84 o 
   1   1  21        9.71       16.47      5.34 o 
   2   1  21      315.00      337.96     15.01 o 
  -6   2  21       20.67       22.40     10.21 o 
  -5   2  21        9.56        8.38      7.03 o 
  -4   2  21        3.79       -0.10      4.11 o 
  -3   2  21       15.94       21.07      5.26 o 
  -2   2  21       60.53       72.69      7.68 o 
  -1   2  21        0.98        1.70      4.31 o 
   0   2  21       47.04       27.24      6.86 o 
   1   2  21      445.63      466.73     23.29 o 
  -4   3  21       32.80       38.89     12.48 o 
  -3   3  21       12.21       13.37      6.36 o 
  -2   3  21       69.96       70.20      7.70 o 
  -1   3  21        3.66       10.29      4.88 o 
                                                 
